# Supplementary material for: Detecting Depression Through Gait Data: Examining the Contribution of Gait Features in Recognizing Depression
Source: Front Psychiatry. 2021 May 7;12:661213. doi: 10.3389/fpsyt.2021.661213 (PMC8138135; doi:10.3389/fpsyt.2021.661213)
Supplement: Supplementary file 1 [file Table_1.XLSX]

## Sheet: staPCC
Joints	Name	X/Y/Z-axis	Features	PC2		PC5		PC8		PC9		PC11		PC19		PC24		PC26		PC28		PC29		PC31		PC35		PC39		PC41		PC46		PC70		PC77
				r	P-Value	r	P-Value	r	P-Value	r	P-Value	r	P-Value	r	P-Value	r	P-Value	r	P-Value	r	P-Value	r	P-Value	r	P-Value	r	P-Value	r	P-Value	r	P-Value	r	P-Value	r	P-Value	r	P-Value
joint9	SpineBase	X	Mean	0.147319	0.0205469	-0.137756	0.0304371	0.340573	4.01057e-08	0.0335345	0.599923	0.112445	0.0777575	-0.15871	0.0125066	-0.0396011	0.535609	0.210518	0.000871099	0.0634929	0.320315	0.0779306	0.222306	0.0503809	0.430531	0.138146	0.0299655	-0.0656841	0.303865	0.0312597	0.624904	-0.235781	0.00018427	0.00486181	0.939401	0.0461864	0.469938
joint9	SpineBase	X	StandardDeviation	0.0617041	0.334166	-0.161929	0.010808	0.14091	0.0268011	0.114516	0.072407	-0.0932642	0.143874	-0.247355	8.53031e-05	-0.0231356	0.717496	0.0079088	0.901578	0.0670411	0.293962	0.0629412	0.324546	-0.0764784	0.231069	-0.0121476	0.849346	-0.0407261	0.524074	-0.033933	0.595595	-0.0112935	0.859826	0.044204	0.489229	0.0280483	0.660905
joint9	SpineBase	X	Skewness	0.619197	1.53908e-27	-0.340211	4.15398e-08	0.176301	0.00546042	-0.00682495	0.915011	-0.0762907	0.232219	-0.0345533	0.588883	0.00365019	0.954484	0.0705125	0.269617	0.0590977	0.355023	-0.0831681	0.192672	-0.0665117	0.297799	-0.0648864	0.309788	-0.000240702	0.996997	0.0222812	0.727507	-0.00969644	0.879485	0.12858	0.0434937	0.0970237	0.128334
joint9	SpineBase	X	Kurtosis	0.462652	1.66534e-14	-0.355273	9.26262e-09	-0.0542634	0.395817	0.0236994	0.710915	-0.157763	0.0130491	0.0609512	0.340108	0.0825216	0.196165	0.00977882	0.878469	0.0849956	0.183043	-0.112373	0.0779504	0.0535071	0.402444	0.00236098	0.970551	0.0298641	0.640446	0.0335044	0.600252	-0.0135924	0.83168	0.0128183	0.841135	0.00125593	0.984332
joint9	SpineBase	Y	Mean	0.265295	2.39755e-05	-0.43317	1.0172e-12	-0.193005	0.0023143	-0.128795	0.0431417	0.137601	0.0306259	0.100028	0.116877	0.0293907	0.645755	0.068205	0.285641	0.0777827	0.223187	-0.0494119	0.439462	-0.0341219	0.593547	-0.0350372	0.583673	0.0529423	0.407436	-0.023141	0.717432	-0.00382879	0.95226	0.00916536	0.88604	0.0461406	0.470379
joint9	SpineBase	Y	StandardDeviation	-0.108223	0.0896566	0.472507	3.84741e-15	0.123262	0.0530185	0.0845408	0.185405	-0.156457	0.0138308	-0.0587421	0.357931	0.0543319	0.395219	-0.0401832	0.529625	-0.0204114	0.749577	0.0718365	0.260705	0.044521	0.486117	0.0146145	0.819233	0.0304798	0.63357	-0.0241493	0.705679	0.0463584	0.468284	-0.0113263	0.859422	-0.0229404	0.719779
joint9	SpineBase	Y	Skewness	-0.0659684	0.301772	-0.0149568	0.815074	-0.210977	0.000848164	0.0896589	0.160086	0.0292493	0.647344	0.13468	0.0343805	-0.0863148	0.176316	-0.00753657	0.906189	-0.125245	0.0492828	0.0254707	0.690382	0.114203	0.0731969	-0.0872573	0.171623	-0.0046886	0.941556	-0.00774625	0.903591	0.0882158	0.166946	-0.0303758	0.634729	0.066659	0.296728
joint9	SpineBase	Y	Kurtosis	0.110168	0.084004	-0.128839	0.04307	0.303356	1.18342e-06	0.0167434	0.793455	-0.0237251	0.710615	-0.149054	0.0190885	0.163778	0.00992732	-0.0138352	0.828719	0.103086	0.106048	0.0523707	0.412525	-0.0835751	0.190495	0.124172	0.0512748	0.050436	0.430027	-0.00680386	0.915273	-0.111825	0.0794207	0.0617216	0.334029	-0.032327	0.613128
joint9	SpineBase	Z	Mean	-0.218427	0.000545656	-0.0467595	0.464439	0.260783	3.32806e-05	0.243057	0.000114046	-0.208153	0.000998659	0.0157402	0.805577	0.0892915	0.161812	-0.0322049	0.61447	-0.192187	0.00241759	0.0723772	0.257124	0.0266639	0.676675	-0.0474649	0.457721	-0.0225155	0.724757	0.0397662	0.533909	-0.11909	0.0616484	-0.0356142	0.577487	0.0166792	0.794229
joint9	SpineBase	Z	StandardDeviation	0.360422	5.44505e-09	0.159377	0.0121366	-0.120434	0.0587517	-0.0722979	0.257648	0.0531701	0.405418	-0.217227	0.000586439	0.0265756	0.677685	-0.0302474	0.636161	-0.106638	0.0944805	0.245764	9.50376e-05	0.149603	0.0186461	0.128306	0.0439467	-0.089784	0.159501	-0.00672373	0.916267	-0.0548088	0.391079	-0.0105259	0.869264	-0.0146276	0.819073
joint9	SpineBase	Z	Skewness	0.3528	1.19154e-08	-0.0861281	0.177256	-0.262466	2.94692e-05	-0.294374	2.50513e-06	0.137399	0.0308743	0.0270814	0.671904	-0.126356	0.0472867	0.0165959	0.795234	0.111703	0.0797512	-0.106314	0.0954918	-0.00821265	0.897817	-0.0524982	0.411387	0.0100351	0.875309	-0.00596616	0.925673	0.117239	0.0658339	0.0751472	0.239314	-0.0314429	0.622875
joint9	SpineBase	Z	Kurtosis	0.201745	0.00143549	0.0118028	0.853573	0.167615	0.00830011	-0.0304691	0.633689	0.0776202	0.224159	-0.0195034	0.760371	-0.0989243	0.120989	0.117594	0.0650125	0.146639	0.0211447	0.0515917	0.419521	0.110272	0.0837115	0.00769069	0.904279	-0.0296235	0.643142	-0.0777051	0.223651	0.0759077	0.234578	-0.137119	0.031221	-0.0877772	0.169074
joint23	AnkleRight	X	Mean	-0.587456	2.60445e-24	0.520835	1.41277e-18	-0.110943	0.0818349	-0.0037901	0.952742	0.316303	3.83818e-07	0.0706733	0.268524	-0.0516508	0.418988	-0.0325114	0.611104	0.108892	0.0876799	-0.00964488	0.880121	-0.00433633	0.945941	0.0526474	0.410057	0.00742048	0.907627	-0.0341741	0.592982	0.017395	0.785608	0.0226386	0.723314	-0.0102335	0.872865
joint23	AnkleRight	X	StandardDeviation	0.489006	2.97096e-16	-0.150326	0.0180773	-0.290008	3.57441e-06	-0.112811	0.0767889	0.115163	0.0708002	-0.169528	0.00758095	0.132088	0.0380333	-0.0920665	0.149115	0.022964	0.719503	-0.0944796	0.138701	-0.144837	0.0228	-0.0765693	0.230513	-0.0110349	0.863003	0.0703603	0.270655	0.0338106	0.596922	0.0510927	0.424039	-0.0396885	0.534709
joint23	AnkleRight	X	Skewness	-0.514842	4.03792e-18	0.311742	5.74178e-07	0.0776532	0.223961	-0.044375	0.487549	0.313197	5.05327e-07	0.191951	0.00244828	-0.0325827	0.610322	0.0659603	0.301831	-0.0807752	0.205832	0.0227401	0.722124	-0.102714	0.10732	0.133965	0.035358	-0.0281003	0.660316	-0.203316	0.00131457	-0.102501	0.108056	0.00656079	0.918289	0.00346434	0.956799
joint23	AnkleRight	X	Kurtosis	0.351131	1.41056e-08	-0.240834	0.000132255	-0.00606192	0.924483	-0.0336763	0.598381	0.0832602	0.192178	-0.147333	0.0205352	0.13035	0.0406618	0.157276	0.0133358	0.017122	0.788893	-0.171462	0.00691091	0.0614697	0.336008	0.0146293	0.819052	0.0227265	0.722283	0.0656394	0.304194	-0.0182715	0.775088	-1.43822e-05	0.999821	0.0019037	0.976253
joint23	AnkleRight	Y	Mean	-0.426258	2.52177e-12	-0.363887	3.78787e-09	0.179613	0.00463169	0.26754	2.03211e-05	0.372264	1.54726e-09	-0.0907234	0.155163	-0.0530747	0.406263	-0.057805	0.365664	-0.0145699	0.819775	0.0371298	0.561388	-0.0481423	0.451321	-0.043916	0.492067	-0.0935523	0.142635	0.0435336	0.495848	-0.0236286	0.711739	-0.00514585	0.935868	-0.030677	0.631374
joint23	AnkleRight	Y	StandardDeviation	-0.0903235	0.156999	0.061094	0.338976	0.0960701	0.132148	0.125266	0.0492434	0.327104	1.43908e-07	0.041677	0.514423	0.183007	0.00390167	-0.0861875	0.176957	0.00963267	0.880272	-0.0848229	0.183937	-0.0103278	0.871703	0.0220029	0.730778	0.0440909	0.490343	-0.00156201	0.980514	0.0470114	0.462035	-0.0828391	0.194443	0.0505992	0.428534
joint23	AnkleRight	Y	Skewness	0.141401	0.0262703	0.00544896	0.9321	0.242425	0.000118965	0.09057	0.155865	0.00155394	0.980615	0.108712	0.0882057	-0.0340286	0.594558	-0.187913	0.00302922	0.146343	0.0214093	-0.0898596	0.159149	0.00340093	0.957589	-0.0651186	0.308055	-0.044992	0.481511	-0.0771332	0.227088	0.00188345	0.976505	0.048183	0.450938	-0.14178	0.0258661
joint23	AnkleRight	Y	Kurtosis	0.188317	0.00296588	-0.138042	0.030091	0.239726	0.000142325	0.19688	0.00187719	-0.0630085	0.324028	0.0981653	0.123882	0.0505193	0.429265	-0.251221	6.53988e-05	0.151932	0.0168679	-0.0623035	0.329483	0.0578069	0.365648	0.0258732	0.685746	-0.144662	0.0229666	0.0464414	0.467487	-0.0813966	0.202353	0.0580327	0.363776	-0.0589455	0.356266
joint23	AnkleRight	Z	Mean	0.375603	1.07507e-09	-0.484786	5.79561e-16	0.0368436	0.564411	0.0387161	0.544773	0.170216	0.00733632	0.0393903	0.537785	0.0873294	0.171268	-0.0108588	0.865169	-0.0312665	0.624829	0.0874793	0.170531	-0.0277658	0.664111	-0.035146	0.582504	0.00614589	0.92344	-0.0619159	0.332506	-0.0262581	0.681324	-0.0187159	0.769769	-0.0387339	0.544588
joint23	AnkleRight	Z	StandardDeviation	0.585813	3.74339e-24	0.152461	0.0164851	-0.0830401	0.19336	-0.0654427	0.305649	-0.181346	0.00424495	-0.0903296	0.15697	-0.0630219	0.323925	-0.143274	0.0243263	-0.114113	0.0734236	0.201323	0.0014696	0.139195	0.0287288	0.0513252	0.42193	-0.0428595	0.502551	0.0344053	0.590481	0.0284762	0.656061	0.0395279	0.536364	-0.0380594	0.551622
joint23	AnkleRight	Z	Skewness	-0.0425257	0.505887	-0.16405	0.0098031	-0.281338	7.11665e-06	0.0448801	0.482603	-0.0708594	0.267263	-0.0736176	0.249039	0.0184278	0.773216	0.0635733	0.319701	-0.183792	0.00374832	0.0273522	0.668816	-0.119833	0.0600326	-0.0208968	0.743828	0.0846119	0.185034	0.125932	0.0480396	0.0350233	0.583823	-0.0289447	0.650773	0.012516	0.844834
joint23	AnkleRight	Z	Kurtosis	-0.0562133	0.379035	0.0730865	0.252479	-0.112614	0.07731	-0.0108478	0.865304	0.21786	0.000564591	0.117444	0.0653575	0.317858	3.34043e-07	0.0581245	0.363016	0.00115924	0.985538	-0.0777341	0.223478	-0.15175	0.0170016	0.0120984	0.849949	-0.0774061	0.225443	0.0248419	0.697645	0.0269883	0.672967	0.00954089	0.881404	0.023089	0.718041
joint22	AnkleLeft	X	Mean	-0.737002	1.43769e-43	0.254991	5.02641e-05	-0.047348	0.458831	-0.0272426	0.670065	-0.133889	0.0354631	0.199329	0.00164132	-0.0092854	0.884557	0.0759891	0.234076	0.142406	0.0252113	0.0225248	0.724648	-0.025719	0.68752	0.0746808	0.24225	0.0147282	0.817851	0.0680113	0.287015	-0.0135618	0.832053	-0.0210646	0.741844	0.0293776	0.645902
joint22	AnkleLeft	X	StandardDeviation	0.484853	5.73521e-16	-0.0419111	0.512061	-0.163484	0.0100628	-0.0953165	0.135222	0.153446	0.0157926	0.0590739	0.355217	-0.0401269	0.530202	-0.0082613	0.897215	-0.0106836	0.867323	-0.00338188	0.957827	-0.0603226	0.345121	0.0192412	0.763497	0.00544963	0.932091	-0.0844925	0.185657	-0.0321599	0.614965	0.00217843	0.972827	-0.114606	0.0721817
joint22	AnkleLeft	X	Skewness	-0.327984	1.32637e-07	-0.0179977	0.77837	-0.0986669	0.121964	-0.0839553	0.18848	-0.0933055	0.143696	0.0806687	0.206432	-0.0413558	0.517673	0.202335	0.0013889	0.216172	0.000624594	0.125669	0.0485118	-0.0655435	0.304903	-0.0673555	0.291698	0.125765	0.0483396	0.150866	0.0176629	-0.0301336	0.637432	0.0484535	0.448397	-0.0158489	0.80426
joint22	AnkleLeft	X	Kurtosis	0.0313114	0.624331	-0.0217728	0.733487	-0.045412	0.477424	-0.0171522	0.78853	-0.0944749	0.138721	-0.12001	0.0596537	-0.113654	0.0745974	-0.147327	0.0205398	0.0905647	0.155889	0.0143369	0.822609	0.151651	0.0170741	0.0514052	0.421206	0.0225837	0.723957	-0.145448	0.0222263	-0.0547092	0.391941	-0.0586983	0.358289	0.0200589	0.753762
joint22	AnkleLeft	Y	Mean	-0.41017	1.92949e-11	-0.324612	1.81079e-07	0.172386	0.00661005	0.231276	0.000246208	0.364403	3.58736e-09	-0.0941362	0.140148	-0.0940968	0.140315	-0.073798	0.247878	-0.0131825	0.836683	0.0495088	0.438564	-0.0590949	0.355045	-0.0306458	0.631721	-0.0773272	0.225918	0.052197	0.414079	-0.0425431	0.505713	0.0048148	0.939986	-0.03073	0.630784
joint22	AnkleLeft	Y	StandardDeviation	0.01369	0.83049	0.216792	0.000601904	-0.030439	0.634025	-0.0874255	0.170795	0.314687	4.43011e-07	0.0707632	0.267914	0.0517845	0.417784	-0.168062	0.00812671	-0.037	0.562759	0.0248012	0.698117	-0.00598917	0.925387	0.0399969	0.531537	0.0812238	0.203316	-0.00700767	0.912745	-0.0235522	0.712631	-0.0272134	0.670398	0.0542165	0.396226
joint22	AnkleLeft	Y	Skewness	-0.0426454	0.504689	0.18668	0.00323	-0.0772162	0.226586	-0.122333	0.0548474	0.0568521	0.373633	0.0771559	0.22695	-0.185401	0.00345098	-0.139368	0.0285298	-0.0319266	0.617534	-0.0200025	0.754433	-0.0807307	0.206082	-0.0589637	0.356117	-0.0606608	0.342419	-0.00940412	0.883092	-0.00165149	0.979398	-0.0187764	0.769046	0.0231345	0.717508
joint22	AnkleLeft	Y	Kurtosis	-0.0744903	0.243457	0.142318	0.0253025	-0.0966075	0.129988	-0.0950541	0.136306	0.0949096	0.136905	0.192351	0.00239663	-0.181322	0.00425	-0.119039	0.0617627	0.00554004	0.930968	0.0171652	0.788373	-0.182745	0.00395415	-0.0300452	0.638421	0.0849246	0.18341	0.0099751	0.876049	-0.052987	0.407039	-0.0229997	0.719085	-0.0272103	0.670434
joint22	AnkleLeft	Z	Mean	0.19485	0.00209573	-0.487371	3.85313e-16	0.0352165	0.581747	0.135699	0.0330294	0.0617863	0.333521	0.0813063	0.202856	0.0902322	0.15742	0.00149316	0.981373	-0.0277386	0.66442	0.121734	0.056055	-0.0338093	0.596937	0.0197902	0.756957	-0.0415299	0.51591	-0.0155758	0.807567	-0.0402216	0.529231	-0.00884449	0.890004	-0.000157181	0.998039
joint22	AnkleLeft	Z	StandardDeviation	0.508278	1.24606e-17	0.27176	1.48316e-05	-0.0606814	0.342254	-0.100676	0.114511	-0.0938459	0.14138	-0.152358	0.0165593	-0.0123425	0.846958	-0.0749294	0.240681	0.0128388	0.840884	0.241388	0.000127484	-0.0346759	0.587562	0.152363	0.0165556	-0.0321472	0.615104	0.122951	0.0536242	-0.06933	0.277751	-0.00622522	0.922455	0.03824	0.549734
joint22	AnkleLeft	Z	Skewness	-0.0861672	0.177059	-0.041964	0.511529	0.124054	0.0514981	0.169886	0.00745286	0.18278	0.00394697	-0.278742	8.70769e-06	-0.061529	0.335542	0.0902238	0.157459	0.00595158	0.925854	0.0627948	0.325675	-0.0606399	0.342585	-0.0280605	0.660767	0.0861208	0.177293	-0.146684	0.0211045	-0.0454596	0.476962	-0.00352816	0.956004	0.00909437	0.886916
joint22	AnkleLeft	Z	Kurtosis	0.0145881	0.819554	0.159954	0.0118239	0.03091	0.628783	0.0294774	0.644782	0.166476	0.00875642	0.196335	0.00193374	0.0248505	0.697547	-0.0154169	0.809492	0.0397463	0.534114	-0.101882	0.110214	0.0536312	0.401352	-0.05573	0.383154	-0.0339593	0.595309	0.0327039	0.608993	0.0491121	0.442246	0.0576141	0.367252	-0.0593903	0.352641
joint7	ElbowLeft	X	Mean	-0.356186	8.4363e-09	-0.370395	1.89361e-09	0.227046	0.000321545	-0.286945	4.57098e-06	-0.122028	0.0554589	0.108574	0.0886136	-0.20922	0.000939114	0.0313013	0.624443	-0.055855	0.382086	-0.0587505	0.357861	-0.194747	0.00210748	0.0495466	0.438214	0.0438948	0.492276	0.0613286	0.337121	-0.0581218	0.363038	0.0445724	0.485613	0.000611739	0.992368
joint7	ElbowLeft	X	StandardDeviation	0.0854115	0.180902	-0.1473	0.0205635	-0.110604	0.0827777	-0.00402152	0.94986	-0.0136932	0.830451	0.166273	0.00883988	-0.153279	0.0159081	-0.0999869	0.117027	-0.160499	0.0115356	-0.0355722	0.577937	-0.0752597	0.238609	-0.203841	0.00127632	-0.0800624	0.209874	0.0486568	0.446493	-0.0177986	0.780759	-0.00191596	0.9761	-0.0729101	0.253629
joint7	ElbowLeft	X	Skewness	-0.178533	0.00488873	0.127538	0.0452373	-0.160051	0.011772	-0.00793251	0.901285	0.110684	0.0825553	-0.0368753	0.564076	-0.0219839	0.731001	0.225749	0.000348626	0.0857143	0.179355	0.0984365	0.122842	0.00634904	0.920918	-0.00756155	0.905879	-0.0752968	0.238377	0.0803724	0.208109	0.0967611	0.129376	-0.0378002	0.554337	-0.0916462	0.150988
joint7	ElbowLeft	X	Kurtosis	0.0211388	0.740966	0.0643303	0.313961	0.00223754	0.97209	0.0352696	0.581177	-0.0849771	0.183138	-0.112356	0.0779948	0.0835039	0.190875	0.280562	7.56062e-06	0.0651226	0.308026	-0.0981054	0.124113	-0.0938331	0.141435	0.115626	0.0696651	0.0286623	0.653958	-0.0619615	0.33215	0.0538981	0.399009	0.021658	0.73484	-0.0537503	0.400306
joint7	ElbowLeft	Y	Mean	0.29275	2.86128e-06	0.332195	8.94311e-08	-0.142292	0.0253296	0.244991	0.000100141	0.0534376	0.403056	0.0708089	0.267604	0.0744619	0.243637	0.0285314	0.655436	0.0308099	0.629895	-0.110984	0.0817203	-0.0402089	0.529361	0.0279146	0.662421	-0.0133473	0.834671	-0.0031025	0.961308	0.0141573	0.824796	-0.0959802	0.132512	0.00349146	0.956462
joint7	ElbowLeft	Y	StandardDeviation	0.148203	0.0197922	0.129685	0.0417067	-0.142077	0.0255532	0.135002	0.0339495	-0.0714645	0.263188	0.123711	0.0521517	-0.0277365	0.664444	0.0117145	0.854657	-0.0220535	0.730184	0.0175	0.784346	0.037825	0.554077	0.0411234	0.52003	0.0842943	0.186695	-0.05325	0.404712	0.0331921	0.603655	-0.0371613	0.561056	-0.00716242	0.910826
joint7	ElbowLeft	Y	Skewness	0.211787	0.000809039	0.105777	0.097188	0.143037	0.0245651	0.0892041	0.162225	0.216835	0.000600355	0.00223047	0.972178	0.231108	0.00024885	0.0440289	0.490953	0.0144218	0.821576	-0.0570131	0.372279	-0.0382814	0.549301	-0.0218472	0.732611	0.0232887	0.715707	0.188648	0.00291497	0.0409026	0.522275	0.00523982	0.9347	-0.134832	0.0341771
joint7	ElbowLeft	Y	Kurtosis	-0.0831774	0.192621	-0.194877	0.00209272	0.188537	0.00293195	-0.0475221	0.457179	0.120408	0.0588056	-0.201347	0.00146763	0.0766587	0.229968	0.123492	0.0525732	-0.0287306	0.653187	-0.135635	0.0331123	-0.00109835	0.986298	-0.0905976	0.155738	-0.10278	0.107094	0.00521076	0.935061	0.08595	0.178157	-0.128897	0.0429757	-0.00242486	0.969754
joint7	ElbowLeft	Z	Mean	-0.202557	0.00137178	0.634581	3.06269e-29	0.37341	1.36616e-09	0.0247393	0.698834	-0.0379489	0.552778	-0.00272611	0.965999	0.0171119	0.789014	-0.0166216	0.794924	-0.0157476	0.805487	0.00965977	0.879937	-0.00043958	0.994516	0.0346526	0.587813	-0.0757739	0.235407	0.00799131	0.900557	-0.0433712	0.497459	0.0590154	0.355694	-0.000792213	0.990116
joint7	ElbowLeft	Z	StandardDeviation	0.483223	7.40624e-16	0.0609842	0.339846	-0.157841	0.0130034	0.220206	0.000490032	0.130945	0.0397455	0.0876522	0.169684	-0.00854942	0.893651	-0.0245386	0.701159	0.0794188	0.213574	0.036905	0.563763	-0.0130431	0.838387	-0.049231	0.44114	-0.0248113	0.698	-0.0702913	0.271126	0.0412538	0.518707	0.0285446	0.655288	0.0262187	0.681776
joint7	ElbowLeft	Z	Skewness	-0.0870875	0.172461	-0.0227611	0.721878	-0.30466	1.05911e-06	0.0963368	0.131073	-0.395562	1.11702e-10	0.0551615	0.388033	-0.000108507	0.998646	-0.0758191	0.235126	0.00821514	0.897786	-0.11813	0.0637905	-0.0377624	0.554733	0.049818	0.435706	-0.010937	0.864206	-0.0534511	0.402938	0.0329148	0.606685	-0.150541	0.0179113	-0.0242974	0.703958
joint7	ElbowLeft	Z	Kurtosis	-0.305079	1.02184e-06	0.0693469	0.277633	0.012353	0.84683	0.0658085	0.302948	-0.118595	0.0627462	0.0222577	0.727784	0.0370605	0.562119	-0.0197322	0.757647	0.0324975	0.611255	-0.00528208	0.934175	-0.073233	0.251526	0.0758733	0.234791	0.0135237	0.832518	0.0098146	0.878028	-0.0229785	0.719333	-0.0734863	0.249886	-0.0291364	0.648614
joint8	ElbowRight	X	Mean	0.421804	4.47817e-12	0.334911	6.91335e-08	0.0101054	0.874443	0.359226	6.16579e-09	0.204381	0.00123807	-0.0786781	0.217888	0.178656	0.00485878	0.00921845	0.885384	-0.0603293	0.345067	0.103148	0.105837	0.123069	0.0533942	0.0170829	0.789364	0.0135215	0.832544	-0.000274829	0.996571	0.051677	0.418752	-0.018872	0.767903	-0.000590977	0.992627
joint8	ElbowRight	X	StandardDeviation	0.0225225	0.724675	-0.0743146	0.244573	0.0825097	0.19623	-0.208873	0.000958087	0.0117736	0.853931	-0.0149383	0.815299	-0.185016	0.00352008	0.0473858	0.458472	0.121996	0.0555246	-0.0227127	0.722445	-0.0745721	0.242938	-0.0975192	0.126387	0.0158805	0.803878	0.0524829	0.411524	-0.0239824	0.707619	-0.00034808	0.995657	-0.00796023	0.900941
joint8	ElbowRight	X	Skewness	-0.211161	0.000839117	0.112669	0.0771649	-0.050297	0.431301	0.111328	0.0807744	0.109535	0.0858124	0.0510989	0.423982	0.0391873	0.539884	-0.0154983	0.808506	0.16481	0.00946405	-0.0552833	0.386984	-0.082713	0.195126	-0.00567122	0.929337	0.0460855	0.470909	0.0517773	0.417848	0.0631537	0.322913	-0.0154827	0.808695	-0.122058	0.0553986
joint8	ElbowRight	X	Kurtosis	0.0769814	0.228006	-0.0309005	0.628889	0.0320485	0.616191	-0.161474	0.0110349	-0.00262988	0.967199	-0.0503405	0.430902	0.0602612	0.345613	0.108309	0.0893979	-0.226712	0.000328327	0.0516381	0.419102	0.0544521	0.394173	0.0542099	0.396283	0.0451789	0.47969	-0.174253	0.0060374	-0.074071	0.246128	-0.0403292	0.528129	0.0490195	0.443108
joint8	ElbowRight	Y	Mean	0.0709009	0.266982	0.366013	3.02522e-09	3.20713e-06	0.99996	-0.189445	0.00279543	-0.0280232	0.661189	0.0416152	0.515048	0.0278355	0.66332	-0.0361303	0.571981	0.0454373	0.477179	-0.0510705	0.42424	-0.111687	0.0797939	0.0159002	0.80364	-0.00583644	0.927284	0.0111643	0.861412	0.0635752	0.319687	0.0376818	0.555579	0.0342679	0.591966
joint8	ElbowRight	Y	StandardDeviation	-0.0588553	0.357004	0.10298	0.10641	0.0115518	0.856653	-0.272525	1.40016e-05	-0.0373163	0.559422	-0.013522	0.832539	-0.121812	0.0558958	0.00713106	0.911215	0.0137372	0.829914	-0.115381	0.0702627	-0.0434384	0.496792	-0.0367281	0.565634	-0.00397336	0.95046	0.0557488	0.382993	0.0386157	0.545817	-0.00173947	0.978301	-0.0711132	0.265549
joint8	ElbowRight	Y	Skewness	-0.126277	0.0474258	0.195647	0.00200732	-0.106809	0.0939511	-0.0328391	0.607512	-0.0651253	0.308006	0.0593508	0.352962	-0.100632	0.114671	0.0592522	0.353764	-0.0967956	0.129239	-0.0450489	0.480956	-0.102182	0.109165	-0.209156	0.0009426	-0.0618575	0.332963	0.0847257	0.184442	0.123159	0.0532182	-0.0981623	0.123894	0.0182499	0.775347
joint8	ElbowRight	Y	Kurtosis	-0.136508	0.0319887	-0.00627022	0.921896	-0.0272846	0.669587	-0.214399	0.000693887	-0.0299511	0.639473	-0.152396	0.0165318	0.127841	0.0447249	0.148415	0.019615	-0.00766349	0.904616	0.0137262	0.830048	-0.0316116	0.621011	-0.0993908	0.119237	0.0351001	0.582997	-0.0570767	0.371745	0.100115	0.116557	-0.0929531	0.145222	-0.10213	0.109346
joint8	ElbowRight	Z	Mean	0.272882	1.36289e-05	0.360553	5.37108e-09	-0.132241	0.0378089	0.22843	0.000294802	-0.18163	0.0041844	-0.0873699	0.171068	0.000546786	0.993178	0.0196867	0.758188	0.0506624	0.427957	0.0324551	0.611721	-0.0439853	0.491384	0.0589808	0.355977	-0.0348784	0.585381	-0.0495298	0.43837	-0.0445688	0.485648	0.0575469	0.367812	0.0128073	0.841269
joint8	ElbowRight	Z	StandardDeviation	0.257923	4.08444e-05	0.0923984	0.147648	-0.1753	0.00573588	0.0386196	0.545777	0.0397513	0.534062	-0.18815	0.00299194	0.00515757	0.935723	-0.178497	0.00489757	0.00543231	0.932307	-0.135742	0.0329737	0.0304607	0.633782	-0.126073	0.0477875	-0.0605221	0.343525	-0.0122883	0.847622	-0.00987428	0.877292	-0.000654165	0.991839	0.0201869	0.752241
joint8	ElbowRight	Z	Skewness	0.244349	0.000104566	-0.137276	0.0310266	0.392666	1.56619e-10	0.1004	0.115515	-0.139512	0.0283645	-0.0610602	0.339244	-0.0517244	0.418325	0.0241256	0.705954	0.0369972	0.562788	0.136761	0.0316686	-0.0545708	0.393142	-0.124452	0.0507495	-0.0785992	0.218352	-0.00692788	0.913735	-0.0674562	0.290976	-0.0367252	0.565664	-0.0209685	0.742979
joint8	ElbowRight	Z	Kurtosis	-0.328427	1.27277e-07	0.10388	0.103371	-0.225105	0.000362837	-0.0318485	0.618395	-0.0889168	0.163586	0.0639805	0.316605	-0.00933757	0.883913	-0.078311	0.22005	-0.0208798	0.744028	0.0135655	0.832009	0.0259516	0.684844	0.0292425	0.647421	0.175909	0.00556694	0.0273157	0.669232	0.0271668	0.670929	0.00700137	0.912823	-0.0289148	0.65111
joint24	FootLeft	X	Mean	-0.739728	4.84425e-44	0.132746	0.0370769	-0.113611	0.0747078	-0.0452255	0.479236	-0.160213	0.011686	0.194548	0.00213018	0.00352689	0.95602	0.0778731	0.222648	0.174947	0.005836	-0.00019043	0.997624	-0.0261502	0.682564	0.0552511	0.387261	0.0190389	0.76591	0.0538741	0.399219	0.00627871	0.921791	-0.032837	0.607536	0.00723679	0.909904
joint24	FootLeft	X	StandardDeviation	0.383128	4.66045e-10	0.0631019	0.323311	-0.161482	0.0110308	-0.126827	0.0464607	0.103075	0.106084	0.0183521	0.774123	-0.0455221	0.476356	0.0376744	0.555656	0.0365162	0.56788	0.0232117	0.716606	-0.0592023	0.354171	0.0344542	0.589954	0.022368	0.726488	-0.0821136	0.198393	-0.061572	0.335204	-0.0238044	0.709692	-0.12029	0.0590551
joint24	FootLeft	X	Skewness	-0.185748	0.00338965	-0.117791	0.064561	-0.123235	0.0530704	-0.0856899	0.179479	-0.14508	0.0225708	0.0484501	0.448429	0.0229359	0.719831	0.188774	0.0028958	0.234168	0.000204546	0.129598	0.0418451	-0.0822377	0.197713	-0.0205229	0.748256	0.0998031	0.117705	0.221763	0.000445726	-0.0655985	0.304497	-0.0243042	0.703879	-0.0279202	0.662358
joint24	FootLeft	X	Kurtosis	0.114227	0.0731357	-0.026281	0.681062	-0.140584	0.0271586	-0.000760119	0.990517	-0.066613	0.297063	-0.139636	0.0282226	-0.109894	0.0847829	-0.110971	0.0817568	0.0770326	0.227696	0.0075057	0.906571	0.145188	0.0224695	0.0109759	0.863729	0.025041	0.695342	-0.12324	0.0530607	0.0151997	0.812127	0.0226195	0.723538	0.0730041	0.253016
joint24	FootLeft	Y	Mean	-0.426906	2.31802e-12	-0.257903	4.09048e-05	0.160772	0.0113933	0.204397	0.00123692	0.347763	1.97699e-08	-0.0771896	0.226747	-0.090427	0.156522	-0.0666097	0.297086	0.0227604	0.721886	0.0207619	0.745424	-0.0468939	0.463155	-0.0280851	0.660488	-0.0632522	0.322156	0.05554	0.38478	-0.0183882	0.77369	0.0102531	0.872623	-0.0175578	0.783651
joint24	FootLeft	Y	StandardDeviation	-0.00616938	0.923148	0.26486	2.47528e-05	-0.00390407	0.951322	-0.0578474	0.365312	0.275413	1.12453e-05	0.0237554	0.710262	0.0455346	0.476234	-0.136715	0.0317263	-0.0228249	0.72113	-0.000387724	0.995163	0.00750088	0.906631	0.0283658	0.657309	0.0565088	0.37653	-0.0352108	0.581809	-0.0261061	0.68307	-0.0144613	0.821096	0.0402209	0.529239
joint24	FootLeft	Y	Skewness	0.16306	0.0102616	0.137992	0.0301513	-0.0423598	0.50755	-0.060331	0.345054	0.0842235	0.187066	0.159397	0.0121256	-0.0825475	0.196024	-0.16569	0.00908404	-0.14483	0.0228068	0.000666161	0.991689	-0.0878733	0.168606	0.0486923	0.446162	0.0473359	0.458946	-0.0719843	0.259723	-0.0747012	0.242121	-0.051174	0.423301	-0.096161	0.13178
joint24	FootLeft	Y	Kurtosis	-0.010269	0.872428	0.153761	0.0155763	-0.0190362	0.765943	-0.0680256	0.286913	0.139319	0.0285863	0.133369	0.0361894	-0.12972	0.0416511	-0.167689	0.00827107	-0.140857	0.0268588	0.0967157	0.129557	-0.0723685	0.257182	-0.0272803	0.669636	0.122346	0.0548212	-0.0354575	0.579164	-0.109826	0.0849771	0.0070775	0.911879	0.029149	0.648473
joint24	FootLeft	Z	Mean	0.176028	0.00553444	-0.529462	3.00263e-19	0.0102613	0.872523	0.151712	0.0170296	0.0765397	0.230694	0.0693916	0.277323	0.0827563	0.194891	-0.00613837	0.923534	-0.0581224	0.363033	0.123464	0.0526277	-0.0308215	0.629766	0.0155252	0.808179	-0.0387177	0.544756	-0.0214521	0.737267	-0.0462502	0.469324	-0.00699039	0.912959	-0.0224163	0.72592
joint24	FootLeft	Z	StandardDeviation	0.420825	5.07477e-12	0.3588	6.44366e-09	-0.0340026	0.59484	-0.0880424	0.167785	-0.115701	0.0694843	-0.213487	0.000732266	-0.0777314	0.223494	-0.0266144	0.677241	-0.012057	0.850457	0.278006	9.21691e-06	-0.0865619	0.175076	0.16958	0.00756222	-0.0748709	0.24105	0.103603	0.104299	-0.0788344	0.216973	8.80891e-05	0.998901	-0.00295335	0.963167
joint24	FootLeft	Z	Skewness	-0.134611	0.0344744	0.124464	0.0507268	0.19288	0.00232988	0.122863	0.0537973	0.0532597	0.404626	-0.301338	1.4037e-06	-0.171119	0.00702604	0.108298	0.0894313	0.0233564	0.714916	0.140039	0.0277655	-0.103664	0.104094	0.0418388	0.51279	-0.00700523	0.912775	-0.0679749	0.287274	0.0319155	0.617657	0.0293068	0.646698	0.0192849	0.762975
joint24	FootLeft	Z	Kurtosis	0.0854469	0.18072	0.156838	0.013599	0.0167455	0.793429	0.0091725	0.885951	0.0800197	0.210119	0.231035	0.000250007	0.072588	0.255738	-0.0540412	0.397757	-0.0258617	0.685878	-0.116437	0.0677167	0.118553	0.0628409	-0.108757	0.0880739	0.00639731	0.920318	0.0601602	0.346424	0.103466	0.104758	0.0568767	0.373426	-0.0671686	0.293043
joint25	FootRight	X	Mean	-0.505366	2.03814e-17	0.538096	6.09445e-20	-0.190483	0.00264653	-0.0320618	0.616045	0.27723	9.78418e-06	0.0619158	0.332507	-0.0727034	0.25498	-0.0431547	0.49961	0.131147	0.0394376	-0.0164168	0.797396	-0.0300166	0.63874	0.0377795	0.554554	0.0233334	0.715184	-0.0477456	0.455063	0.045207	0.479417	0.0305585	0.632693	-0.0126663	0.842994
joint25	FootRight	X	StandardDeviation	0.477029	1.93319e-15	-0.0819179	0.199468	-0.224389	0.000379282	-0.153153	0.0159959	0.0440818	0.490433	-0.139982	0.0278303	0.127399	0.0454748	-0.0617981	0.333429	0.0576325	0.367099	-0.0788614	0.216815	-0.157943	0.0129446	-0.069533	0.276343	-0.0319712	0.617043	0.0991629	0.12009	-0.00776097	0.903409	0.0698507	0.274149	-0.0348917	0.585237
joint25	FootRight	X	Skewness	-0.485156	5.46777e-16	0.291655	3.12797e-06	0.0864281	0.175746	-0.0542522	0.395915	0.317814	3.35357e-07	0.202543	0.00137282	-0.108908	0.0876316	0.108407	0.0891073	-0.0885382	0.165395	0.074733	0.241921	-0.0660048	0.301505	0.121068	0.0574232	-0.0320744	0.615907	-0.173546	0.00624868	-0.0473084	0.459207	-0.0122404	0.848209	-0.0223725	0.726435
joint25	FootRight	X	Kurtosis	0.370251	1.92312e-09	-0.189489	0.00278904	-0.0268083	0.675023	-0.01586	0.804127	0.0708832	0.267101	-0.140985	0.02672	0.163963	0.0098429	0.104312	0.101937	0.0336232	0.598959	-0.184201	0.00367061	0.0166659	0.79439	0.063494	0.320306	0.0417002	0.514189	0.0564296	0.377201	0.0116999	0.854836	0.00636881	0.920672	-0.0154324	0.809305
joint25	FootRight	Y	Mean	-0.460287	2.35065e-14	-0.311993	5.61665e-07	0.154097	0.0153491	0.242724	0.000116613	0.346093	2.3336e-08	-0.0761066	0.233351	-0.0493573	0.439968	-0.0480723	0.45198	-0.00171722	0.978578	0.017151	0.788544	-0.0535582	0.401994	-0.0443925	0.487377	-0.0795362	0.212896	0.0621435	0.330728	-0.00401676	0.949919	0.00687819	0.914351	-0.0171746	0.78826
joint25	FootRight	Y	StandardDeviation	-0.0865817	0.174977	0.0789214	0.216465	0.093974	0.140835	0.148204	0.0197912	0.283653	5.93481e-06	0.0330583	0.605115	0.128273	0.044002	-0.0802455	0.208831	0.0288243	0.65213	-0.0858008	0.178914	-0.0106706	0.867484	-0.0192727	0.76312	0.0288284	0.652084	-0.0408754	0.522552	0.0760732	0.233557	-0.0693708	0.277467	0.0567427	0.374555
joint25	FootRight	Y	Skewness	0.327805	1.34855e-07	-0.075838	0.23501	0.269486	1.75862e-05	0.106438	0.0951053	-0.0525683	0.410762	0.2055	0.00116206	-0.00433276	0.945985	-0.245079	9.95444e-05	0.163551	0.010032	-0.0812084	0.203402	-0.0410341	0.520938	-0.115836	0.0691568	-0.0563043	0.378263	-0.088392	0.166097	0.055931	0.381437	-0.0163151	0.798624	0.0359756	0.573629
joint25	FootRight	Y	Kurtosis	0.215348	0.000655933	-0.169897	0.00744875	0.263949	2.64569e-05	0.133347	0.0362211	-0.0571086	0.371478	0.243664	0.000109497	0.0148869	0.815923	-0.23658	0.000174938	0.14616	0.0215738	-0.0499446	0.434539	-0.054198	0.396387	-0.0304399	0.634015	-0.0582831	0.361706	-0.00224073	0.97205	0.0452357	0.479137	0.0759393	0.234383	0.0716054	0.262246
joint25	FootRight	Z	Mean	0.369813	2.0159e-09	-0.509296	1.04793e-17	0.027704	0.664814	0.0524626	0.411705	0.191787	0.00246971	0.0354462	0.579285	0.074903	0.240848	-0.0267898	0.675235	-0.0529134	0.407693	0.0951441	0.135933	-0.0138149	0.828966	-0.0506266	0.428284	0.0199375	0.755204	-0.0663785	0.29877	-0.0299766	0.639187	-0.0175838	0.783339	-0.0380457	0.551765
joint25	FootRight	Z	StandardDeviation	0.566747	2.17809e-22	0.203443	0.00130521	-0.0721564	0.258582	-0.0878135	0.168897	-0.106459	0.0950381	-0.0820319	0.198841	-0.0914072	0.152061	-0.128032	0.0444048	-0.117985	0.0641196	0.242553	0.000117953	0.0889664	0.163351	0.0225326	0.724556	-0.0442315	0.488959	0.0202555	0.751427	0.0351639	0.582312	0.021943	0.731483	-0.0552071	0.38764
joint25	FootRight	Z	Skewness	-0.0958107	0.1332	-0.0576732	0.36676	-0.209218	0.000939236	-0.00745204	0.907236	-0.141938	0.0257001	-0.0400694	0.530792	-0.00392436	0.95107	0.134255	0.0349583	-0.207501	0.00103673	0.058532	0.359655	-0.168256	0.00805254	-0.0272923	0.669499	0.0624479	0.32836	0.127757	0.0448668	0.102181	0.109167	-0.0178879	0.779687	0.00450886	0.943793
joint25	FootRight	Z	Kurtosis	-0.0242224	0.70483	0.0410026	0.521258	-0.0467183	0.464834	-0.0484062	0.448841	0.262093	3.02777e-05	0.165061	0.00935447	0.298767	1.74139e-06	0.0927887	0.145938	-0.00135261	0.983126	-0.113295	0.0755259	-0.188358	0.00295957	0.0572461	0.370325	-0.0855949	0.179964	-0.0105642	0.868793	0.0182834	0.774945	-0.0450273	0.481167	0.00606477	0.924448
joint11	HandLeft	X	Mean	-0.389177	2.34336e-10	-0.261919	3.06605e-05	-0.263282	2.77746e-05	-0.0243995	0.702773	-0.0423379	0.50777	-0.0492382	0.441074	-0.152743	0.0162841	-0.0181573	0.776457	-0.0218711	0.732329	-0.0768325	0.22891	-0.103888	0.103345	0.0654792	0.305379	-0.0101909	0.87339	-0.0247795	0.698368	-0.0233955	0.714459	0.0368425	0.564423	0.0144151	0.821658
joint11	HandLeft	X	StandardDeviation	0.138352	0.0297197	-0.19352	0.0022513	-0.120983	0.0576002	0.107973	0.0904032	0.0261201	0.682909	0.219841	0.000501018	-0.0649657	0.309195	-0.0445555	0.485778	-0.15739	0.0132684	-0.0016538	0.979369	-0.0239062	0.708506	-0.176205	0.0054864	-0.0333242	0.602214	0.0404314	0.527083	-0.0679112	0.287727	-0.0269741	0.673129	0.0309209	0.628662
joint11	HandLeft	X	Skewness	-0.0516398	0.419088	-0.0514137	0.421129	0.13107	0.0395552	-0.239543	0.000144052	0.157891	0.0129747	0.190113	0.00269884	-0.0328996	0.60685	-0.0720763	0.259113	0.150632	0.0178414	0.134465	0.0346725	0.210917	0.000851147	-0.00659744	0.917834	-0.109216	0.0867345	0.158982	0.0123546	-0.0170993	0.789166	-0.0358257	0.575228	0.0229464	0.719708
joint11	HandLeft	X	Kurtosis	0.0533355	0.403957	-0.0979691	0.124639	0.126439	0.0471408	0.00853768	0.893796	0.0837107	0.189775	0.145944	0.0217701	0.0438367	0.49285	-0.110527	0.0829928	0.108504	0.0888195	-0.0564996	0.376609	-0.0204307	0.749349	0.0279198	0.662363	-0.0227982	0.721443	-0.0186881	0.770102	-0.0144118	0.821698	-0.0386643	0.545312	0.0276268	0.665691
joint11	HandLeft	Y	Mean	-0.0404447	0.526947	0.0544564	0.394136	-0.189185	0.002834	0.479663	1.28861e-15	0.0642594	0.314496	0.0239395	0.708119	0.0536147	0.401497	-0.0258015	0.686572	0.00679784	0.915348	-0.0129911	0.839023	0.018558	0.771657	0.085612	0.179876	-0.0113743	0.858832	0.0331068	0.604586	0.0453572	0.477956	-0.0220167	0.730616	0.0065381	0.918571
joint11	HandLeft	Y	StandardDeviation	0.0883989	0.166064	0.0981647	0.123884	-0.220577	0.000479107	0.46561	1.07817e-14	0.0298034	0.641127	0.12993	0.0413202	0.00645225	0.919636	0.0578767	0.365068	0.0463745	0.46813	0.0503334	0.430967	0.090325	0.156992	0.0707301	0.268138	0.11333	0.0754335	0.0377634	0.554722	-0.0280087	0.661354	0.0377997	0.554342	-0.0247523	0.698683
joint11	HandLeft	Y	Skewness	0.208174	0.000997447	0.0417581	0.513604	0.269007	1.82252e-05	-0.0178721	0.779876	0.133864	0.0354979	-0.0181727	0.776272	-0.0351751	0.582192	0.0850366	0.18283	0.0259471	0.684896	-0.0477323	0.455189	-0.0310416	0.627322	0.0292837	0.646957	0.131755	0.0385259	-0.0521083	0.414874	0.0551267	0.388332	0.00244196	0.969541	-0.0425698	0.505446
joint11	HandLeft	Y	Kurtosis	-0.089331	0.161626	-0.199609	0.0016161	0.188465	0.00294303	0.139047	0.0289008	0.230481	0.000258966	-0.0912403	0.152814	-0.0583114	0.361472	-0.140672	0.0270618	0.106972	0.093447	0.0224241	0.725829	-0.012602	0.843781	-0.0322831	0.61361	0.0108108	0.865759	0.0145741	0.819724	0.00492654	0.938596	0.0318557	0.618316	-0.040396	0.527445
joint11	HandLeft	Z	Mean	-0.174273	0.00603136	0.353693	1.08824e-08	0.368258	2.38177e-09	0.17061	0.00719946	-0.0951045	0.136097	0.0707569	0.267957	-0.0893435	0.161567	-0.150407	0.0180147	-0.0974036	0.126839	-0.0661137	0.300706	-0.111698	0.0797643	-0.0323175	0.613232	-0.0923307	0.147947	0.0702362	0.271503	0.0231313	0.717545	0.0118015	0.85359	-0.0157006	0.806056
joint11	HandLeft	Z	StandardDeviation	0.525041	6.67742e-19	0.128459	0.0436945	0.0703022	0.271052	0.163405	0.0100995	0.0520728	0.415193	0.140791	0.0269311	-0.00764644	0.904827	0.0202858	0.751068	0.049795	0.435919	0.0461955	0.469851	-0.0357861	0.575651	-0.0118202	0.853359	0.055096	0.388597	-0.0740752	0.246101	0.0165597	0.795671	-0.0130551	0.83824	0.0224167	0.725916
joint11	HandLeft	Z	Skewness	0.102677	0.107448	-0.204018	0.00126368	0.0682727	0.285163	-0.131426	0.0390169	-0.0766083	0.230275	0.2251	0.00036295	-0.0900099	0.158449	0.0226314	0.723397	-0.0467919	0.46413	0.0164905	0.796506	0.0140148	0.82653	0.247427	8.48844e-05	-0.051214	0.422938	-0.00386387	0.951823	0.0437984	0.493229	0.0210199	0.742372	-0.0344708	0.589775
joint11	HandLeft	Z	Kurtosis	-0.315058	4.28704e-07	-0.0924772	0.147302	-0.139996	0.0278139	0.257338	4.25797e-05	-0.0774017	0.225469	-0.0592177	0.354045	-0.0332421	0.603109	0.0275082	0.66704	-0.022171	0.728801	0.0614947	0.335812	-0.0029964	0.96263	-0.024758	0.698616	-0.0194029	0.761569	-0.0548937	0.390344	0.0184056	0.773482	0.0407951	0.52337	-0.00733624	0.908671
joint15	HandRight	X	Mean	0.340806	3.92092e-08	0.296219	2.15191e-06	-0.171474	0.00690701	0.448177	1.31778e-13	0.175875	0.00557624	0.0913371	0.152377	0.0336624	0.598533	0.120819	0.0579419	-0.0104612	0.87006	-0.0164175	0.797387	0.0324943	0.611291	0.00696699	0.913249	0.0209826	0.742812	0.130119	0.041023	0.0547989	0.391164	0.0363348	0.569806	0.0282428	0.658701
joint15	HandRight	X	StandardDeviation	-0.0689988	0.280058	0.000903352	0.98873	0.155457	0.0144576	-0.211128	0.000840736	0.0451982	0.479502	-0.0670046	0.294225	0.0493003	0.440498	0.0389007	0.542855	0.12546	0.0488913	0.035071	0.583309	-0.00972934	0.879079	0.011944	0.851842	-0.0110687	0.862587	-0.0112352	0.860542	-0.0789767	0.216142	-0.0164331	0.797199	0.00338549	0.957782
joint15	HandRight	X	Skewness	0.0492905	0.440588	-0.00457219	0.943005	-0.108216	0.0896751	0.198175	0.00174888	0.065553	0.304833	-0.0159806	0.802667	0.0350555	0.583476	0.124361	0.0509197	0.047322	0.459078	-0.0249566	0.696318	-0.255238	4.93995e-05	0.181894	0.00412869	-0.109275	0.0865626	0.032476	0.611492	-0.031534	0.621868	0.0138029	0.829113	0.0173223	0.786482
joint15	HandRight	X	Kurtosis	-0.0803982	0.207963	0.039293	0.53879	-0.155892	0.0141821	-0.144767	0.0228672	0.133544	0.0359438	0.151787	0.0169744	-0.024133	0.705868	0.15135	0.0172979	-0.384077	4.18775e-10	-0.0737318	0.248303	-0.0550326	0.389144	0.0267911	0.675221	0.068571	0.283058	-0.0377465	0.5549	-0.0323603	0.612762	0.00204469	0.974494	-0.0310042	0.627738
joint15	HandRight	Y	Mean	-0.112358	0.07799	0.173703	0.00620133	0.171792	0.00680208	-0.0978147	0.125236	0.099574	0.118554	-0.126722	0.0466449	0.279591	8.15353e-06	-0.092	0.14941	-0.0605573	0.343244	0.0174889	0.78448	0.00963923	0.880191	0.0495286	0.438381	0.00724132	0.909848	0.00132185	0.98351	0.0634819	0.320399	-0.00308174	0.961567	0.0359991	0.573378
joint15	HandRight	Y	StandardDeviation	-0.0505827	0.428685	0.0404886	0.526499	0.204761	0.00121175	-0.214294	0.000698219	-0.0255008	0.690034	-0.108287	0.0894654	0.111683	0.0798055	-0.0254596	0.690509	-0.0477049	0.455448	-0.0438214	0.493001	0.0146636	0.818636	0.0636482	0.31913	0.0870162	0.172814	0.00222959	0.972189	-0.0454589	0.476969	0.0184547	0.772894	-0.0327377	0.608622
joint15	HandRight	Y	Skewness	-0.111506	0.0802857	-0.00335159	0.958204	0.0222724	0.72761	0.136713	0.0317294	-0.00679226	0.915417	-0.0336097	0.599106	-0.0142162	0.824079	0.129627	0.041799	0.0340598	0.594219	-0.0159763	0.802719	-0.121346	0.0568489	-0.0795192	0.212994	0.00108345	0.986483	-0.13764	0.030579	-0.0462715	0.469119	0.011467	0.857695	0.0252348	0.693103
joint15	HandRight	Y	Kurtosis	-0.233994	0.000206853	-0.126492	0.0470465	0.0460025	0.471709	0.0936537	0.142201	-0.0760271	0.233841	-0.0268936	0.674048	0.0238766	0.708851	0.165859	0.00901277	-0.0236783	0.711161	0.122885	0.0537553	-0.113459	0.0751007	-0.049919	0.434775	0.0420613	0.510549	0.0357247	0.576306	-0.0786765	0.217898	0.0443025	0.488262	-0.0083863	0.895669
joint15	HandRight	Z	Mean	0.347422	2.04522e-08	-0.0303371	0.635161	-0.144394	0.0232238	0.314089	4.67068e-07	-0.148647	0.0194226	0.0453247	0.478272	-0.185268	0.00347463	-0.0561026	0.379976	0.0512902	0.422248	-0.0272471	0.670015	-0.13085	0.0398906	0.054626	0.392662	0.0478422	0.45415	-0.0337899	0.597147	0.00131531	0.983591	-0.00503803	0.937209	-0.00396089	0.950615
joint15	HandRight	Z	StandardDeviation	0.385746	3.46696e-10	0.147281	0.0205802	0.0319438	0.617345	0.192043	0.00243631	0.00478125	0.940404	-0.0803211	0.208401	-0.0260136	0.684132	-0.0374239	0.55829	-0.00695311	0.913422	-0.145256	0.0224053	-0.0181617	0.776403	0.0280269	0.661148	-0.0973156	0.127185	-0.035481	0.578912	-0.0210046	0.742553	-0.00109332	0.98636	-0.0248655	0.697373
joint15	HandRight	Z	Skewness	0.00444666	0.944567	-0.0198627	0.756094	0.417806	7.44461e-12	0.031318	0.624259	-0.0168312	0.792397	-0.180132	0.00451277	-0.154306	0.0152092	0.144322	0.0232938	0.0790087	0.215955	0.0864779	0.175497	-0.0081962	0.898021	-0.0972434	0.127468	0.0677287	0.289027	0.0396063	0.535555	0.0979789	0.124601	0.0187505	0.769356	0.011963	0.851608
joint15	HandRight	Z	Kurtosis	-0.343492	3.01599e-08	-0.089194	0.162273	-0.103878	0.103377	-0.0368707	0.564125	0.0287586	0.652871	0.175438	0.00569729	-0.00645877	0.919555	-0.0690724	0.279544	0.0886046	0.165077	-0.0235739	0.712377	-0.0677947	0.288556	0.00798883	0.900587	0.0640046	0.316422	-0.042477	0.506376	0.0201411	0.752786	0.0574589	0.368546	-0.0153042	0.810859
joint12	HandTipLeft	X	Mean	-0.321247	2.46136e-07	-0.226762	0.000327288	-0.306277	9.22191e-07	0.0177534	0.781302	-0.0359422	0.573985	-0.0804288	0.207789	-0.117449	0.065346	-0.0279198	0.662363	-0.0158654	0.804061	-0.0645224	0.312515	-0.0946754	0.137881	0.0607613	0.341618	-0.032203	0.614491	-0.0401612	0.52985	-0.0038128	0.952459	0.0463988	0.467896	0.0210423	0.742107
joint12	HandTipLeft	X	StandardDeviation	0.160801	0.0113782	-0.190691	0.00261756	-0.138255	0.0298357	0.123425	0.0527028	0.0294854	0.644691	0.222981	0.00041367	-0.053636	0.40131	-0.0392179	0.539568	-0.152875	0.0161909	0.014197	0.824312	-0.026233	0.681612	-0.174422	0.00598781	-0.0256078	0.688802	0.0468696	0.463388	-0.0617173	0.334062	-0.0468756	0.46333	0.0300919	0.637899
joint12	HandTipLeft	X	Skewness	-0.0194305	0.761239	-0.0692267	0.278469	0.117179	0.0659722	-0.233835	0.000208989	0.200461	0.00154173	0.225186	0.00036103	-0.0398915	0.53262	-0.0637623	0.318262	0.138495	0.0295493	0.134845	0.0341585	0.249994	7.11824e-05	0.015368	0.810085	-0.0675009	0.290656	0.131936	0.0382574	-0.0498131	0.435751	-0.00655374	0.918377	0.0529505	0.407364
joint12	HandTipLeft	X	Kurtosis	0.0449194	0.48222	-0.113322	0.0754537	0.110818	0.0821818	0.0212246	0.739953	0.0882668	0.1667	0.161239	0.011154	0.0425896	0.505248	-0.144202	0.02341	0.122191	0.0551331	-0.0366907	0.56603	0.0277712	0.66405	0.0249838	0.696004	-0.0317205	0.619807	-0.0365017	0.568034	-0.0212814	0.739282	-0.0209784	0.742862	0.0278865	0.66274
joint12	HandTipLeft	Y	Mean	-0.0865816	0.174977	0.0136155	0.831398	-0.178213	0.00496716	0.481299	9.9983e-16	0.0618501	0.333021	0.0242396	0.70463	0.0475559	0.456859	-0.0402669	0.528767	0.00914793	0.886255	-0.00837801	0.895771	0.0262851	0.681015	0.0797401	0.211721	-0.0117276	0.854496	0.0394929	0.536726	0.0465213	0.46672	-0.0218996	0.731993	0.00724412	0.909813
joint12	HandTipLeft	Y	StandardDeviation	0.0953565	0.135058	0.0896424	0.160163	-0.193968	0.00219782	0.45251	7.16793e-14	0.033445	0.600898	0.140735	0.0269927	0.0106374	0.867892	0.0673075	0.292043	0.0574172	0.368894	0.0619135	0.332525	0.0730448	0.252751	0.0682221	0.28552	0.121032	0.0574977	0.0390622	0.54118	-0.030522	0.6331	0.0431808	0.49935	-0.0276227	0.665737
joint12	HandTipLeft	Y	Skewness	0.235502	0.000187641	0.125958	0.0479939	0.25139	6.4637e-05	-0.0286367	0.654247	0.137795	0.0303898	-0.051541	0.419979	-0.0573071	0.369814	0.0829419	0.193889	0.0245423	0.701117	-0.0378784	0.553517	-0.0555256	0.384903	0.0168515	0.792152	0.0980298	0.124404	-0.0367518	0.565383	0.0497911	0.435955	0.0313913	0.623446	0.0160738	0.80154
joint12	HandTipLeft	Y	Kurtosis	-0.0994024	0.119193	-0.149422	0.0187915	0.15572	0.0142904	0.169893	0.00745042	0.245569	9.63011e-05	-0.0921053	0.148943	0.00106423	0.986723	-0.171438	0.0069192	0.0768172	0.229003	-0.025566	0.689282	-0.0472539	0.459725	-0.0513415	0.421783	-0.0233683	0.714777	0.0336407	0.598768	0.0348184	0.586026	0.0177632	0.781184	0.00688668	0.914246
joint12	HandTipLeft	Z	Mean	-0.144596	0.0230298	0.25933	3.69428e-05	0.336045	6.20462e-08	0.187094	0.00316121	-0.0720322	0.259405	0.0767251	0.229563	-0.0923425	0.147895	-0.16012	0.0117354	-0.113195	0.0757848	-0.0893549	0.161513	-0.130339	0.0406794	-0.035661	0.576988	-0.085064	0.182689	0.0723603	0.257236	0.0307399	0.630674	-0.0234173	0.714205	-0.00785873	0.902198
joint12	HandTipLeft	Z	StandardDeviation	0.526111	5.50827e-19	0.137997	0.0301452	0.0682663	0.285208	0.165252	0.00927151	0.0430191	0.500959	0.149297	0.0188922	-0.00942766	0.882801	0.0254924	0.690131	0.0522577	0.413536	0.0419301	0.51187	-0.0452576	0.478924	-0.000689169	0.991402	0.0558158	0.38242	-0.0790492	0.215719	0.0258719	0.685762	-0.00801637	0.900246	0.0179092	0.779431
joint12	HandTipLeft	Z	Skewness	0.0429644	0.501505	-0.197328	0.00183189	0.103368	0.105091	-0.166187	0.0088756	-0.0481723	0.451039	0.19137	0.00252508	-0.154288	0.0152207	0.041454	0.516678	-0.0514457	0.42084	-0.00230439	0.971256	-0.00937185	0.88349	0.276884	1.00477e-05	-0.0547156	0.391885	0.0115521	0.85665	0.0425896	0.505248	0.0371294	0.561393	0.00594938	0.925881
joint12	HandTipLeft	Z	Kurtosis	-0.311472	5.87931e-07	-0.155922	0.014163	-0.187189	0.00314573	0.263184	2.79723e-05	-0.0711623	0.265218	-0.0117086	0.854729	-0.0025103	0.968689	0.0127341	0.842164	-0.0341547	0.593192	0.0682824	0.285094	0.00102817	0.987173	-0.0336951	0.598177	-0.0181228	0.776869	-0.051854	0.417158	0.00426652	0.94681	-0.00351613	0.956154	-0.0215997	0.735527
joint16	HandTipRight	X	Mean	0.29182	3.08638e-06	0.264233	2.59141e-05	-0.18044	0.00444345	0.427108	2.25798e-12	0.173126	0.00637761	0.111465	0.0803998	-0.00645436	0.91961	0.130499	0.0404307	-0.00694201	0.913559	-0.02599	0.684403	0.0131515	0.837063	0.00335736	0.958132	0.0390629	0.541173	0.139456	0.0284282	0.0296828	0.642477	0.049613	0.4376	0.037843	0.553888
joint16	HandTipRight	X	StandardDeviation	-0.0782616	0.220342	0.00397121	0.950486	0.14679	0.0210105	-0.205553	0.00115857	0.0317832	0.619116	-0.075349	0.238051	0.0797372	0.211738	0.0300807	0.638024	0.115013	0.0711707	0.0447585	0.483791	0.00801588	0.900253	0.0284904	0.6559	-0.0069657	0.913266	-0.0219215	0.731736	-0.0813864	0.20241	-0.01913	0.764822	0.0138749	0.828236
joint16	HandTipRight	X	Skewness	0.0740278	0.246404	-0.0278509	0.663144	-0.0994497	0.119017	0.212533	0.000774485	0.0541729	0.396606	-0.0293788	0.645888	0.00636682	0.920697	0.0867439	0.174167	0.0155758	0.807567	-0.0260052	0.684229	-0.270886	1.58388e-05	0.229686	0.000272348	-0.10071	0.114388	-0.0072524	0.909711	-0.0165481	0.795812	-0.0176177	0.782931	0.0639987	0.316467
joint16	HandTipRight	X	Kurtosis	-0.0713811	0.263747	0.0644962	0.312712	-0.194979	0.00208125	-0.124293	0.0510477	0.118767	0.0623623	0.139813	0.0280217	-0.0480586	0.452109	0.128486	0.0436495	-0.381813	5.4015e-10	-0.0454539	0.477017	-0.0791168	0.215326	-0.0366114	0.566871	0.0363358	0.569796	0.014412	0.821695	-0.0458975	0.472723	0.00503126	0.937294	-0.0565928	0.37582
joint16	HandTipRight	Y	Mean	-0.154563	0.0150384	0.109265	0.0865905	0.193269	0.00228181	-0.100772	0.114164	0.0987166	0.121775	-0.134725	0.034321	0.280523	7.58368e-06	-0.10166	0.110993	-0.0681248	0.28621	0.0208222	0.74471	0.018857	0.768083	0.0479274	0.453346	0.0053791	0.932968	0.00434573	0.945823	0.0507503	0.427155	-0.0119754	0.851456	0.0266987	0.676277
joint16	HandTipRight	Y	StandardDeviation	-0.0375801	0.556646	0.0451837	0.479643	0.219078	0.000524673	-0.202455	0.00137962	-0.00934821	0.883782	-0.115402	0.0702128	0.12793	0.0445759	-0.0206717	0.746493	-0.0486508	0.446549	-0.0404105	0.527297	0.019599	0.759232	0.0737947	0.247899	0.0907139	0.155206	-0.00212348	0.973512	-0.0546189	0.392724	0.0205513	0.747919	-0.0339898	0.594978
joint16	HandTipRight	Y	Skewness	-0.0868209	0.173784	-0.0364007	0.569106	0.0017484	0.978189	0.138635	0.0293833	-0.0173208	0.786501	-0.0422371	0.508782	0.0102931	0.872131	0.0732636	0.251328	0.0283021	0.65803	-0.0235402	0.712771	-0.0747706	0.241683	-0.045325	0.478269	0.0144589	0.821125	-0.154806	0.0148786	-0.0337843	0.597208	0.0341975	0.592728	0.0622258	0.330087
joint16	HandTipRight	Y	Kurtosis	-0.219944	0.0004979	-0.132965	0.0367625	0.00372736	0.953523	0.0922926	0.148115	-0.0723856	0.257069	-0.00330378	0.9588	0.00639308	0.920371	0.134552	0.0345547	-0.0298618	0.640472	0.104872	0.100099	-0.0745102	0.243331	-0.00514598	0.935867	0.0622301	0.330053	-0.0090785	0.887112	-0.104202	0.102299	0.0426121	0.505023	0.00999284	0.87583
joint16	HandTipRight	Z	Mean	0.325878	1.61167e-07	-0.0933263	0.143606	-0.141816	0.0258286	0.32416	1.88741e-07	-0.132121	0.0379845	0.0655777	0.30465	-0.195503	0.00202303	-0.0698997	0.273812	0.0348751	0.585416	-0.029263	0.64719	-0.138582	0.0294461	0.0381423	0.550755	0.0442066	0.489204	-0.043103	0.500125	-0.00964922	0.880068	-0.0132072	0.836382	-0.00122998	0.984656
joint16	HandTipRight	Z	StandardDeviation	0.40304	4.59496e-11	0.152494	0.0164619	0.047631	0.456147	0.179809	0.00458651	0.00524255	0.934666	-0.0703489	0.270733	-0.0378828	0.553471	-0.0270414	0.67236	-0.00268523	0.966508	-0.147031	0.0207982	-0.0232307	0.716384	0.0295063	0.644457	-0.0951521	0.1359	-0.0469452	0.462666	-0.00849127	0.89437	0.00552592	0.931143	-0.0344975	0.589485
joint16	HandTipRight	Z	Skewness	0.0140394	0.826231	-0.00110733	0.986185	0.407168	2.78741e-11	0.0132935	0.835328	-0.0154279	0.809359	-0.184845	0.00355119	-0.143887	0.0237179	0.0916112	0.151145	0.0407763	0.523562	0.0981082	0.124102	0.0238152	0.709565	-0.0807461	0.205996	0.109268	0.086583	0.0552855	0.386965	0.142407	0.0252103	-0.0132216	0.836206	0.00932143	0.884113
joint16	HandTipRight	Z	Kurtosis	-0.346844	2.16617e-08	-0.10521	0.0990053	-0.0869947	0.172921	-0.0775413	0.224631	0.0358777	0.574673	0.17888	0.00480487	0.0119146	0.852202	-0.0809074	0.205088	0.0508723	0.426043	-0.00604576	0.924684	-0.0541152	0.39711	-0.0200068	0.754381	0.0206798	0.746397	-0.092132	0.148825	0.0646804	0.311329	0.0163835	0.797798	-0.00842988	0.89513
joint1	Head	X	Mean	0.649772	5.11878e-31	-0.278901	8.60117e-06	0.318145	3.25573e-07	-0.0633163	0.321666	0.0550159	0.389288	-0.0225119	0.724799	-0.0753125	0.238278	0.0905309	0.156044	-0.0605802	0.343061	-0.0608416	0.340979	-0.0230757	0.718196	0.0751616	0.239223	0.0469091	0.463011	0.0655916	0.304548	-0.0431653	0.499505	-0.0628024	0.325617	0.00716218	0.910829
joint1	Head	X	StandardDeviation	0.453579	6.15947e-14	0.251937	6.22296e-05	-0.100863	0.113836	0.0682628	0.285232	0.101051	0.11316	-0.0861329	0.177232	-0.204499	0.00122983	0.0317158	0.61986	-0.0404465	0.526928	0.0580552	0.363589	0.0404804	0.526582	0.0231771	0.71701	0.038081	0.551396	0.0343076	0.591537	0.0318112	0.618807	-0.0511285	0.423714	-0.00659885	0.917817
joint1	Head	X	Skewness	0.22241	0.000428427	-0.218373	0.000547431	-0.089956	0.1587	-0.0753437	0.238083	0.226768	0.000327166	-0.0379295	0.552981	-0.000650693	0.991882	0.042626	0.504884	-0.0942849	0.13952	0.0697394	0.274916	0.0816503	0.200945	-0.0640646	0.315968	-0.225304	0.000358385	-0.0483658	0.44922	0.00985824	0.87749	-0.0217155	0.734161	0.059665	0.350415
joint1	Head	X	Kurtosis	-0.158205	0.0127936	-0.0515092	0.420266	-0.204046	0.00126164	0.0126221	0.843535	-0.0890723	0.162848	9.85652e-05	0.99877	0.0960007	0.132429	0.154468	0.0151011	-0.0301559	0.637184	0.0498775	0.435158	-0.0497802	0.436056	-0.0489903	0.44338	0.0329307	0.60651	0.0479547	0.453088	0.0121103	0.849803	-0.026741	0.675793	-0.0202091	0.751978
joint1	Head	Y	Mean	0.527074	4.63031e-19	0.456053	4.32851e-14	-0.0550489	0.389004	-0.270797	1.59446e-05	-0.0608567	0.340859	0.0828345	0.194468	-0.0311003	0.626671	0.0863177	0.176301	0.109123	0.0870044	-0.0548329	0.39087	-0.131927	0.0382706	-0.0542474	0.395956	-0.119832	0.0600343	-0.0802908	0.208573	0.000727035	0.99093	-0.0109816	0.863658	0.0163937	0.797675
joint1	Head	Y	StandardDeviation	-0.10284	0.106888	-0.0415812	0.515391	0.0395954	0.535668	0.0985213	0.122518	0.121508	0.0565164	-0.00276137	0.965559	-0.0572733	0.370097	0.118146	0.063756	0.0132781	0.835516	-0.0095811	0.880908	0.152502	0.0164561	0.0329527	0.60627	-0.0575308	0.367947	-0.0217131	0.734191	0.0430858	0.500296	0.00356752	0.955514	0.010772	0.866236
joint1	Head	Y	Skewness	0.197382	0.0018265	-0.0067396	0.91607	-0.217554	0.000575034	-0.275488	1.11811e-05	0.202414	0.00138278	0.0636825	0.318869	0.0089142	0.889142	-0.0334025	0.601361	0.141103	0.0265912	0.110772	0.0823105	-0.0620019	0.331833	-0.0138624	0.828388	0.112624	0.0772833	0.0476352	0.456107	-0.130807	0.0399559	-0.00830094	0.896725	0.0192335	0.763588
joint1	Head	Y	Kurtosis	-0.00300912	0.962472	0.151259	0.0173661	0.0865607	0.175082	0.0122277	0.848364	-0.16264	0.0104616	0.043971	0.491524	0.0990831	0.12039	-0.117382	0.0655021	-0.127523	0.0452636	0.0307919	0.630096	-0.0111523	0.86156	-0.0201708	0.752433	0.136876	0.0315246	0.0330981	0.604681	0.0391282	0.540496	0.0116414	0.855554	0.00121116	0.98489
joint1	Head	Z	Mean	-0.151063	0.0175134	0.384952	3.79323e-10	0.0604676	0.34396	9.9158e-05	0.998763	-0.230629	0.000256546	-0.0306957	0.631165	0.0357475	0.576063	-0.0149844	0.814739	-0.0593386	0.353062	0.089298	0.161781	-0.0735986	0.249161	-0.0463833	0.468045	-0.0780429	0.221638	0.048874	0.444465	-0.0205947	0.747405	0.00133672	0.983324	0.0176192	0.782914
joint1	Head	Z	StandardDeviation	0.0376292	0.556131	0.0890377	0.163012	0.126349	0.0472989	0.326714	1.49198e-07	-0.201371	0.00146565	0.146798	0.0210031	-0.00783033	0.90255	0.167428	0.0083736	-0.0635729	0.319705	0.0620815	0.331212	0.191841	0.00246259	-0.0245413	0.701128	-0.0966001	0.130018	0.0148753	0.816063	-0.114558	0.0723036	0.0218438	0.732651	0.0278836	0.662773
joint1	Head	Z	Skewness	0.211648	0.000815624	-0.180626	0.0044019	0.200296	0.00155589	0.129026	0.0427658	-0.368038	2.43832e-09	0.166752	0.00864379	0.0454076	0.477467	-0.0200862	0.753438	0.0398197	0.533358	0.246834	8.83844e-05	0.000249997	0.996881	-0.0644312	0.313201	0.0324567	0.611704	-0.167853	0.00820759	0.0407897	0.523425	0.049257	0.440899	-0.0468627	0.463453
joint1	Head	Z	Kurtosis	-0.104938	0.0998868	0.0841972	0.187205	0.116774	0.0669191	0.244986	0.000100175	0.0123174	0.847266	-0.0683388	0.284695	-0.0456734	0.47489	0.0443954	0.487349	-0.0186622	0.770411	-0.0867121	0.174326	-0.0577718	0.36594	-0.0532501	0.404711	0.045139	0.480078	-0.0114159	0.858322	-0.0554017	0.385966	0.0603598	0.344823	0.0383474	0.548612
joint18	HipLeft	X	Mean	-0.519717	1.72139e-18	-0.377836	8.40711e-10	-0.0910149	0.153834	-0.083423	0.191307	-0.195028	0.00207571	0.171696	0.00683371	-0.0587637	0.357753	-0.145548	0.0221342	-0.0299785	0.639166	-0.026548	0.678002	0.0333004	0.602473	0.0345016	0.589442	-0.0269561	0.673334	0.0388137	0.543759	0.0886625	0.164799	-0.0062999	0.921528	-0.0410317	0.520962
joint18	HipLeft	X	StandardDeviation	-0.0392735	0.538993	-0.0893283	0.161639	-0.230461	0.00025929	-0.141037	0.0266627	0.0703008	0.271061	0.00681329	0.915156	0.138557	0.0294758	-0.045752	0.47413	0.0261266	0.682834	-0.0337756	0.597303	0.016965	0.790785	0.0313754	0.623623	-0.0728631	0.253936	-0.0146447	0.818865	0.0291296	0.648691	0.085995	0.177929	0.0180312	0.777968
joint18	HipLeft	X	Skewness	-0.377168	9.05055e-10	-0.0155713	0.807622	-0.27779	9.37163e-06	0.11098	0.0817336	-0.132778	0.0370299	0.00785282	0.902271	-0.136203	0.032377	-0.220475	0.0004821	-0.123456	0.0526433	-0.0435269	0.495914	-0.0168659	0.791979	-0.137623	0.0306001	-0.076952	0.228185	-0.0625198	0.327803	-0.149427	0.0187876	-0.037021	0.562537	-0.0243815	0.702982
joint18	HipLeft	X	Kurtosis	0.255187	4.95751e-05	-0.0508932	0.425853	-0.0150337	0.81414	-0.0794557	0.21336	-0.0431994	0.499166	0.0376273	0.556151	0.1108	0.0822305	0.128178	0.0441603	-0.0396762	0.534835	-0.169881	0.00745451	0.045249	0.479008	0.0479345	0.453279	0.0365898	0.567099	-0.0659778	0.301703	0.195318	0.00204338	0.00852028	0.894012	-0.018184	0.776136
joint18	HipLeft	Y	Mean	0.258946	3.79694e-05	0.215877	0.000635662	0.248586	7.84162e-05	0.0634588	0.320576	-0.0220477	0.730252	-0.0837486	0.189574	-0.0780756	0.221444	0.00477741	0.940451	-0.0523175	0.413001	-0.0389079	0.54278	-0.0409276	0.522021	0.0541094	0.397161	0.0238725	0.708898	0.0693106	0.277886	-0.0305494	0.632794	-0.0541317	0.396966	-0.0176143	0.782972
joint18	HipLeft	Y	StandardDeviation	0.177499	0.00514655	0.00311883	0.961104	0.104614	0.100943	-0.22794	0.00030403	-0.066401	0.298606	0.0471974	0.460263	-0.131713	0.0385879	0.0220051	0.730752	-0.0302215	0.636451	0.043649	0.494706	-0.027813	0.663575	0.119549	0.0606459	-0.0257074	0.687654	-0.00778509	0.90311	0.0697742	0.274676	-0.0250873	0.694808	0.0135677	0.831981
joint18	HipLeft	Y	Skewness	0.360549	5.37383e-09	0.125501	0.048816	-0.117825	0.0644848	0.0962022	0.131614	0.0573804	0.369202	0.0217527	0.733724	-0.0656488	0.304125	-0.0381262	0.550923	0.197484	0.00181632	0.0152155	0.811934	0.0151234	0.813052	0.0558337	0.382268	0.0489172	0.444062	-0.00980493	0.878147	-0.0990225	0.120618	-0.0435701	0.495486	-0.00955113	0.881278
joint18	HipLeft	Y	Kurtosis	0.096996	0.128444	-0.0932029	0.144139	-0.0381962	0.550191	-0.0351215	0.582767	-0.225551	0.000352944	-0.0850529	0.182746	0.191928	0.00245128	-0.0486037	0.44699	0.0930589	0.144763	0.0718405	0.260679	-0.0128115	0.841218	-0.0101902	0.873399	0.0366721	0.566227	-0.0309543	0.628292	-0.2038	0.00127927	-0.000998337	0.987545	0.0414513	0.516706
joint18	HipLeft	Z	Mean	-0.381518	5.58306e-10	0.166521	0.00873779	0.357518	7.35617e-09	0.027863	0.663007	0.179983	0.00454657	0.0763852	0.23164	-0.00431758	0.946174	0.0604694	0.343946	-0.0418345	0.512833	0.125682	0.0484885	0.0542656	0.395797	0.108635	0.0884343	-0.0622099	0.330211	-0.00233921	0.970822	-0.0308945	0.628955	0.0627316	0.326164	0.0283995	0.656927
joint18	HipLeft	Z	StandardDeviation	0.20885	0.000959402	-0.0296753	0.642562	-0.431989	1.18953e-12	-0.0287865	0.652556	-0.170756	0.00714935	-0.215318	0.000657127	-0.110184	0.0839589	-0.201722	0.00143727	0.0669186	0.294847	-0.0692655	0.278199	0.174111	0.00607919	-0.0765742	0.230484	0.0131419	0.837179	0.0591145	0.354886	0.0073726	0.908221	0.00430977	0.946271	0.0184646	0.772775
joint18	HipLeft	Z	Skewness	-0.4049	3.6714e-11	0.219944	0.000497898	-0.104874	0.100094	-0.0110208	0.863176	0.0676322	0.289716	-0.20022	0.00156242	-0.0451015	0.480443	-0.105	0.0996848	-0.107424	0.0920632	-0.011223	0.860691	-0.0259258	0.685141	0.0202442	0.751561	0.0473481	0.45883	0.032928	0.60654	0.13038	0.0406152	0.023532	0.712867	0.105078	0.0994319
joint18	HipLeft	Z	Kurtosis	-0.244463	0.000103771	-0.018707	0.769875	-0.17762	0.00511572	-0.0975788	0.126154	-0.0892595	0.161963	-0.165588	0.00912748	-0.102479	0.108132	0.0122335	0.848293	0.09611	0.131987	-0.197938	0.00177176	-0.103914	0.103258	0.167106	0.00850114	-0.0211968	0.740281	0.316546	3.7559e-07	-0.0691107	0.279277	0.0501752	0.432419	-0.00696217	0.913309
joint19	HipRight	X	Mean	0.428669	1.84164e-12	0.476322	2.15425e-15	-0.068388	0.284348	0.0985958	0.122234	0.126701	0.0466815	-0.0883601	0.16625	0.0672103	0.292742	0.0144247	0.82154	-0.0100708	0.87487	-0.0091884	0.885755	-0.0509649	0.4252	-0.110185	0.0839555	0.0813722	0.202489	-0.0688334	0.281215	0.0412658	0.518585	0.0052674	0.934357	0.0161625	0.800468
joint19	HipRight	X	StandardDeviation	0.210814	0.000856219	-0.234301	0.000202804	-0.112808	0.0767987	-0.109069	0.0871617	-0.0756233	0.236341	-0.0682241	0.285506	-0.044063	0.490617	-0.1035	0.104644	0.0453687	0.477845	0.00883977	0.890062	-0.0412422	0.518825	0.0274111	0.668145	-0.0795458	0.21284	0.0100989	0.874523	-0.037124	0.56145	0.0704869	0.269792	0.0388912	0.542954
joint19	HipRight	X	Skewness	-0.104162	0.102432	0.146082	0.021645	0.0391122	0.540662	0.0098195	0.877967	0.228232	0.000298499	0.123041	0.0534487	-0.00604614	0.924679	-0.0344085	0.590447	0.0409519	0.521774	0.289501	3.72375e-06	0.0747659	0.241712	0.0455147	0.476427	0.297408	1.94996e-06	0.10283	0.106924	0.092156	0.148718	-0.102363	0.108535	-0.0821002	0.198467
joint19	HipRight	X	Kurtosis	0.0321969	0.614558	-0.0447793	0.483588	0.0902358	0.157403	-0.0833031	0.191948	-0.0644317	0.313197	-0.124708	0.050271	0.074052	0.246249	0.138362	0.0297075	-0.12568	0.0484928	-0.276547	1.03111e-05	-0.0760554	0.233667	-0.0185943	0.771223	-0.232845	0.000222713	-0.192415	0.00238845	0.0581902	0.362473	0.0130831	0.837898	0.0114156	0.858326
joint19	HipRight	Y	Mean	-0.618153	1.99256e-27	0.429788	1.59013e-12	-0.0732757	0.25125	0.0017465	0.978213	-0.0818244	0.199984	-0.0231094	0.717802	0.0158945	0.803709	-0.0874884	0.170486	0.020461	0.748989	0.0970549	0.128211	0.0441933	0.489335	0.0137356	0.829934	-0.109792	0.0850741	-0.0379214	0.553067	0.0485383	0.447603	0.068377	0.284425	-0.0583308	0.361312
joint19	HipRight	Y	StandardDeviation	0.0621881	0.330381	0.0373226	0.559356	0.125307	0.049169	-0.224551	0.000375508	-0.180394	0.00445358	0.0815787	0.201342	-0.112291	0.0781685	-0.0112142	0.860799	-0.0119083	0.852279	0.0288669	0.65165	0.000792357	0.990115	0.106884	0.0937187	-0.0195362	0.75998	0.00289762	0.963861	0.0848005	0.184053	-0.0322591	0.613874	-0.0146096	0.819292
joint19	HipRight	Y	Skewness	-0.319368	2.91689e-07	-0.118396	0.0631918	0.140898	0.0268141	-0.0563169	0.378155	-0.124574	0.0505213	-0.0228209	0.721177	0.101522	0.111481	0.0259738	0.68459	-0.133978	0.0353389	0.019108	0.765085	0.00082668	0.989687	-0.111735	0.0796647	-0.0551988	0.387711	-0.0435453	0.495733	0.124362	0.0509186	0.0656886	0.303831	0.0114426	0.857994
joint19	HipRight	Y	Kurtosis	0.0883807	0.166151	-0.0925823	0.14684	0.00579039	0.927856	-0.0204538	0.749075	-0.246185	9.23639e-05	-0.0232057	0.716675	0.216331	0.000618701	-0.0279768	0.661716	0.0871947	0.171932	0.101356	0.112071	-0.0188328	0.768372	-0.0161394	0.800747	0.0183961	0.773596	0.0369581	0.563201	-0.209216	0.000939349	0.0193205	0.762551	0.0180744	0.777451
joint19	HipRight	Z	Mean	0.134138	0.0351195	-0.354076	1.04661e-08	-0.336445	5.97174e-08	0.0662299	0.299855	-0.111175	0.0811951	-0.136525	0.031967	-0.00860045	0.89302	-0.0789663	0.216202	0.000100926	0.998741	-0.102534	0.107943	0.0196332	0.758825	-0.0852027	0.181974	0.0751156	0.239512	0.010563	0.868808	0.0301263	0.637514	-0.0320459	0.61622	-0.0221953	0.728516
joint19	HipRight	Z	StandardDeviation	0.18421	0.00366891	-0.0232895	0.715697	-0.474407	2.88454e-15	-0.036764	0.565254	-0.163883	0.00987936	-0.202	0.0014152	-0.0862594	0.176594	-0.196975	0.00186751	0.0643435	0.313862	-0.058704	0.358243	0.176583	0.0053851	-0.0616488	0.3346	0.0178203	0.780498	0.06986	0.274085	-0.0152804	0.811148	0.021608	0.735429	0.0125452	0.844477
joint19	HipRight	Z	Skewness	0.401563	5.4858e-11	-0.25255	5.96301e-05	0.147495	0.0203947	0.0436875	0.494325	-0.0420961	0.510199	0.130436	0.0405282	0.0116734	0.855161	0.117751	0.0646535	0.115346	0.0703486	0.00101893	0.987288	0.0471116	0.461079	-0.0121554	0.84925	-0.0750597	0.239863	-0.0500289	0.433763	-0.115484	0.0700121	-0.0279469	0.662055	-0.102129	0.109347
joint19	HipRight	Z	Kurtosis	-0.234281	0.000203059	-0.0320967	0.61566	-0.175418	0.00570285	-0.105592	0.0977789	-0.0495552	0.438135	-0.138132	0.029983	-0.103794	0.103657	-0.0148703	0.816124	0.073484	0.249901	-0.233623	0.000211854	-0.138114	0.030005	0.150087	0.0182636	-0.0313512	0.62389	0.326752	1.48672e-07	-0.0620692	0.331308	0.0289032	0.65124	0.0242777	0.704186
joint20	KneeLeft	X	Mean	-0.537564	6.73188e-20	-0.0157439	0.805531	-0.0666811	0.296568	-0.0680487	0.286749	-0.347835	1.96282e-08	0.158583	0.0125783	-0.0240679	0.706625	0.107631	0.0914331	0.18924	0.00282579	0.00011513	0.998564	0.00632504	0.921216	0.0434241	0.496934	0.0326856	0.609194	0.0506538	0.428036	0.171329	0.00695524	-0.0355919	0.577726	0.0890587	0.162913
joint20	KneeLeft	X	StandardDeviation	0.163338	0.010131	-0.0798501	0.21109	-0.144994	0.0226519	-0.00495692	0.938218	0.254142	5.33528e-05	0.11396	0.0738133	0.0603482	0.344916	0.0161448	0.800682	0.00967212	0.879785	0.0512443	0.422664	-0.105776	0.0971903	0.0367341	0.565571	0.0950622	0.136272	-0.0684323	0.284035	-0.044893	0.482477	-0.0442338	0.488937	0.0178804	0.779777
joint20	KneeLeft	X	Skewness	0.00669537	0.916619	-0.19464	0.00211964	-0.171684	0.00683757	-0.0355157	0.578541	-0.123539	0.0524833	0.0570048	0.372349	-0.0237805	0.709969	0.0689475	0.280417	0.197818	0.00178339	0.142504	0.0251096	0.0229033	0.720213	-0.089657	0.160095	0.0881152	0.167433	-0.0930961	0.144601	0.180733	0.00437828	0.00537322	0.933041	0.163505	0.0100531
joint20	KneeLeft	X	Kurtosis	0.0477854	0.454687	-0.205531	0.00116	-0.16542	0.00919937	-0.162522	0.0105182	-0.159417	0.0121148	-0.0310023	0.627758	-0.11411	0.0734322	-0.0446204	0.485143	0.147439	0.0204435	0.141172	0.0265171	-0.0259407	0.68497	-0.0629807	0.324242	-0.0226568	0.723101	-0.132741	0.0370843	0.0420986	0.510174	0.07763	0.2241	0.0275893	0.666117
joint20	KneeLeft	Y	Mean	-0.38429	4.08834e-10	-0.325604	1.6529e-07	0.176483	0.00541175	0.254492	5.20591e-05	0.330693	1.02998e-07	-0.0865895	0.174938	-0.123181	0.0531754	-0.0457088	0.474547	0.0317283	0.619721	0.119886	0.0599192	-0.097511	0.126419	-0.0133382	0.834782	-0.0770381	0.227663	0.0440727	0.490522	-0.042276	0.508391	0.00215615	0.973105	-0.0310003	0.62778
joint20	KneeLeft	Y	StandardDeviation	0.0530859	0.406164	0.313189	5.05654e-07	-0.0159034	0.803601	-0.096491	0.130454	0.212592	0.000771787	0.0467143	0.464872	0.0710841	0.265745	-0.0595049	0.351712	-0.0568906	0.373309	0.0184113	0.773414	0.00888861	0.889458	0.0916984	0.150754	0.0778581	0.222738	0.00840575	0.895428	0.0262314	0.681631	-0.0554234	0.38578	0.0390906	0.540885
joint20	KneeLeft	Y	Skewness	0.0928052	0.145866	-0.0523205	0.412974	-0.042757	0.503574	-0.0949691	0.136658	0.216193	0.000623811	-0.0964884	0.130465	-0.145009	0.0226371	0.0158316	0.80447	0.0255213	0.689798	0.104821	0.100267	-0.134392	0.0347712	0.120598	0.0584053	-0.025892	0.685531	0.0027749	0.965391	0.170253	0.00732326	0.0130663	0.838103	0.037122	0.56147
joint20	KneeLeft	Y	Kurtosis	0.0461724	0.470073	-0.0147805	0.817215	-0.00616716	0.923176	-0.0549776	0.389619	0.151726	0.0170192	0.134899	0.0340861	-0.0825423	0.196052	-0.105945	0.0966566	0.0175848	0.783327	0.0973105	0.127205	-0.199131	0.00165936	0.0581222	0.363035	0.00665729	0.917092	0.184802	0.0035591	0.0567817	0.374227	0.00731285	0.908961	0.00308638	0.961509
joint20	KneeLeft	Z	Mean	0.124774	0.0501489	-0.39162	1.76821e-10	0.0566748	0.375127	0.123953	0.05169	0.0943176	0.139382	0.124184	0.0512523	0.0638524	0.317577	-0.0126099	0.843684	-0.0326925	0.609118	0.103731	0.103869	-0.0533518	0.403813	0.0410082	0.521201	-0.0379104	0.553182	0.0143279	0.822718	-0.00888623	0.889488	-0.0338599	0.596388	-0.00123646	0.984575
joint20	KneeLeft	Z	StandardDeviation	0.378358	7.93583e-10	0.180014	0.00453944	0.0282311	0.658834	-0.12675	0.0465949	-0.0218565	0.732501	-0.0433247	0.49792	0.0107953	0.865949	-0.102263	0.10888	-0.129953	0.0412832	0.103341	0.105182	0.128774	0.0431766	0.211455	0.000824882	-0.0726759	0.255161	0.153976	0.0154309	0.0406191	0.525165	-0.0206607	0.746623	-0.0685557	0.283166
joint20	KneeLeft	Z	Skewness	0.0648771	0.309857	-0.00199751	0.975083	0.11305	0.0761628	0.123527	0.052506	-0.159955	0.0118234	-0.226943	0.000323612	-0.0458313	0.473362	0.121911	0.055697	0.0433826	0.497346	0.125854	0.0481792	0.00215544	0.973113	-0.0257398	0.687281	0.0319504	0.617272	-0.129968	0.0412603	0.0816939	0.200704	-0.0335694	0.599544	-0.041952	0.51165
joint20	KneeLeft	Z	Kurtosis	0.0878073	0.168927	0.0215979	0.735547	-0.0324478	0.611801	0.0675676	0.290178	-0.120058	0.05955	0.0320738	0.615913	-0.00674374	0.916019	0.0582866	0.361677	0.178039	0.00501041	0.0558834	0.381843	-0.0561007	0.379992	-0.145056	0.0225929	0.0498089	0.435791	-0.0622135	0.330183	0.0490057	0.443237	0.042477	0.506376	-0.0406929	0.524412
joint21	KneeRight	X	Mean	-0.336108	6.16717e-08	0.465947	1.02575e-14	-0.0742307	0.245108	0.0522614	0.413503	0.505521	1.98587e-17	-0.0224013	0.726097	0.0220977	0.729663	-0.0991531	0.120127	0.0425235	0.505909	0.00171566	0.978598	-0.0632374	0.32227	-0.0121744	0.849017	-0.0164698	0.796756	-0.0716075	0.262232	-0.00873346	0.891376	0.089125	0.162599	-0.0415656	0.515548
joint21	KneeRight	X	StandardDeviation	0.361803	4.71415e-09	-0.267783	1.99587e-05	-0.181642	0.00418175	0.0303573	0.634936	0.0909811	0.153988	-0.144185	0.0234268	0.0968744	0.128926	0.00514034	0.935937	-0.142275	0.0253472	-0.0253953	0.691251	-0.00134504	0.98322	-0.0910142	0.153838	-0.0205231	0.748254	0.0853896	0.181014	-0.0582836	0.361701	0.0025174	0.968601	-0.0284889	0.655917
joint21	KneeRight	X	Skewness	-0.26816	1.94088e-05	0.175379	0.00571386	0.0701248	0.272266	-0.0981921	0.123779	0.227304	0.000316389	0.132487	0.0374505	-0.0326819	0.609234	-0.0540354	0.397807	-0.0153513	0.810288	0.0571744	0.370926	-0.180861	0.0043501	0.146871	0.0209385	0.0532933	0.40433	-0.111672	0.0798357	-0.0584561	0.36028	0.114854	0.071564	0.0736825	0.248621
joint21	KneeRight	X	Kurtosis	0.197674	0.0017975	-0.166056	0.00893013	-0.00620125	0.922753	0.0820989	0.198474	-0.119918	0.0598512	-0.0382358	0.549777	0.00738715	0.90804	0.0283409	0.65759	-0.0290214	0.649908	0.0715857	0.262377	0.0566774	0.375106	0.0744829	0.243504	-0.0624104	0.328651	0.0558495	0.382133	-0.0293602	0.646097	-0.129489	0.0420204	0.0870907	0.172445
joint21	KneeRight	Y	Mean	-0.394442	1.27345e-10	-0.333743	7.72534e-08	0.170374	0.00728099	0.26548	2.3653e-05	0.358509	6.64056e-09	-0.0797999	0.211378	-0.0880496	0.16775	-0.0320058	0.616661	0.0260262	0.683987	0.092503	0.147188	-0.104146	0.102486	0.00558133	0.930454	-0.0763974	0.231564	0.0351841	0.582095	-0.0261717	0.682316	-0.0112639	0.860189	-0.0361413	0.571864
joint21	KneeRight	Y	StandardDeviation	-0.11993	0.0598241	0.139937	0.0278804	0.0570051	0.372347	0.0790875	0.215496	0.184588	0.00359841	0.0726629	0.255246	0.199398	0.00163507	-0.099556	0.118621	-0.0605794	0.343067	-0.0769313	0.22831	0.0523826	0.412419	0.0689037	0.280723	0.0169539	0.790918	-0.00112025	0.986024	0.0124628	0.845485	-0.0377027	0.555359	0.0857866	0.178987
joint21	KneeRight	Y	Skewness	0.12985	0.0414466	-0.104557	0.101131	0.0810103	0.204511	0.117478	0.0652813	0.00721598	0.910162	0.00285102	0.964442	-0.0808941	0.205163	-0.186997	0.00317718	0.0937507	0.141786	-0.0446183	0.485163	-0.0693313	0.277742	0.173734	0.00619199	0.0179367	0.779101	-0.0281529	0.659719	0.129445	0.0420907	0.0124196	0.846014	-0.0457231	0.474409
joint21	KneeRight	Y	Kurtosis	0.107117	0.0930013	-0.130836	0.0399124	0.128398	0.0437951	0.225997	0.000343287	-0.0408636	0.522673	-0.00325009	0.959469	0.0281021	0.660295	-0.183997	0.00370916	0.107456	0.091964	0.00690587	0.914008	-0.0578015	0.365693	0.0938074	0.141544	-0.0148383	0.816513	0.0470507	0.46166	0.0138658	0.828347	-0.0780959	0.221323	0.0473187	0.459109
joint21	KneeRight	Z	Mean	0.248226	8.03741e-05	-0.456979	3.79039e-14	0.0204486	0.749137	0.0648633	0.30996	0.170449	0.0072552	0.0641607	0.315241	0.104331	0.101871	-0.0816048	0.201198	-0.0384394	0.547654	0.060503	0.343678	-0.0705808	0.269153	-0.068208	0.28562	-0.0163871	0.797755	0.0253487	0.691789	-0.00265248	0.966917	-0.051906	0.41669	0.00226163	0.971789
joint21	KneeRight	Z	StandardDeviation	0.356375	8.27362e-09	0.179061	0.00476152	-0.0489385	0.443863	-0.11151	0.0802752	-0.114047	0.0735937	-0.04098	0.521488	0.0321755	0.614793	-0.17344	0.006281	-0.124031	0.0515431	0.0205289	0.748184	0.127042	0.0460892	0.0812529	0.203154	-0.0451122	0.480339	0.160453	0.0115598	0.0701946	0.271788	0.0988418	0.121301	-0.0723026	0.257616
joint21	KneeRight	Z	Skewness	-0.0013813	0.982768	-0.142262	0.0253609	-0.283815	5.85932e-06	0.0717092	0.261553	-0.161173	0.0111876	-0.0337261	0.597841	0.0274809	0.667351	0.0486426	0.446626	-0.174844	0.0058655	0.0303148	0.635409	0.0164745	0.7967	-0.033444	0.600909	0.165351	0.00922879	0.0968375	0.129072	-0.043572	0.495468	-0.0118831	0.852589	-0.0219404	0.731513
joint21	KneeRight	Z	Kurtosis	-0.118287	0.063436	-0.0827175	0.195101	-0.272514	1.40131e-05	0.0455498	0.476087	-0.0117739	0.853928	-0.0024013	0.970048	0.141102	0.0265926	0.0487069	0.446025	-0.128371	0.0438395	0.0933472	0.143517	-0.0718687	0.260491	0.00563212	0.929823	0.0533648	0.403699	0.0115515	0.856658	-0.0609654	0.339996	0.113094	0.0760477	-0.0669327	0.294745
joint2	Neck	X	Mean	0.569944	1.12232e-22	-0.221828	0.000443955	0.413438	1.28736e-11	-0.0306593	0.63157	0.0820271	0.198868	0.0347776	0.586465	-0.103313	0.105275	-0.018186	0.776112	-0.114835	0.071611	-0.0741971	0.245322	-0.0514023	0.421233	0.124423	0.0508035	0.0641398	0.3154	0.0655212	0.305068	-0.0089658	0.888505	0.0110175	0.863216	0.0384374	0.547674
joint2	Neck	X	StandardDeviation	0.192898	0.00232754	0.321119	2.49008e-07	0.105029	0.099591	0.0500916	0.433187	0.0886383	0.164915	-0.0851806	0.182088	-0.320126	2.72411e-07	0.0295243	0.644255	-0.121938	0.0556406	0.0979244	0.124811	-0.0183198	0.774509	-0.00558423	0.930418	0.0147889	0.817114	0.0430038	0.501112	0.0264277	0.67938	-0.016211	0.799882	0.0524734	0.411608
joint2	Neck	X	Skewness	0.0535789	0.401812	0.131099	0.0395114	-0.173426	0.00628534	-0.112082	0.0787275	0.390347	2.04824e-10	0.020583	0.747544	0.0650587	0.308502	0.0692263	0.278472	0.0164903	0.796508	0.186085	0.00333118	-0.0832723	0.192112	-0.211935	0.000802041	-0.0882449	0.166805	0.0690059	0.280009	-0.0165346	0.795974	0.0194553	0.760944	0.0116327	0.85566
joint2	Neck	X	Kurtosis	0.0527278	0.409341	-0.282436	6.53082e-06	-0.11062	0.0827341	0.201289	0.00147243	-0.130619	0.040246	-0.144909	0.0227321	0.13803	0.0301052	-0.122477	0.0545611	-0.0572575	0.37023	0.219399	0.000514579	-0.25429	5.28031e-05	0.0956644	0.133796	-0.0556197	0.384097	-0.0206024	0.747313	0.130787	0.0399864	-0.0260502	0.683712	0.00699246	0.912934
joint2	Neck	Y	Mean	0.572439	6.65574e-23	0.400381	6.31751e-11	-0.061828	0.333194	-0.236288	0.000178301	-0.0526906	0.409673	0.0985069	0.122573	-0.0208859	0.743957	0.109493	0.0859336	0.11447	0.0725224	-0.0384242	0.547811	-0.148835	0.0192677	-0.0484954	0.448004	-0.0894764	0.160942	-0.0542661	0.395793	0.019286	0.762961	-0.0256837	0.687927	-0.0223889	0.726242
joint2	Neck	Y	StandardDeviation	0.0431015	0.500139	-0.0804242	0.207816	-0.0515508	0.419891	0.0180658	0.777553	0.131091	0.0395231	0.00877631	0.890846	-0.132175	0.0379062	0.141468	0.0261982	-0.00745352	0.907218	-0.00901537	0.887892	0.147063	0.0207703	0.0128135	0.841194	-0.0149955	0.814605	-0.029614	0.643249	0.0856057	0.179908	-0.00163288	0.97963	0.0120532	0.850503
joint2	Neck	Y	Skewness	0.267742	2.00195e-05	0.118507	0.0629427	-0.210993	0.000847363	-0.297537	1.92923e-06	0.133733	0.0356801	0.0566257	0.375542	0.0208492	0.744391	-0.0617993	0.333419	0.164675	0.00952367	0.109885	0.0848093	-0.102959	0.106481	-0.0236944	0.710973	0.077134	0.227083	-0.00722128	0.910096	-0.120952	0.0576643	-0.0552092	0.387622	0.0342611	0.592041
joint2	Neck	Y	Kurtosis	-0.0305227	0.633092	0.157484	0.0132129	0.146684	0.021104	0.0252095	0.693396	-0.103467	0.104758	-0.0316479	0.620609	0.0919975	0.149421	-0.168228	0.00806324	-0.088933	0.16351	0.0216007	0.735514	-0.103452	0.104805	-0.0453584	0.477945	0.152964	0.0161282	-0.0797869	0.211453	-0.0649843	0.309057	0.035265	0.581228	0.0105041	0.869533
joint2	Neck	Z	Mean	-0.198127	0.00175343	0.49579	9.95179e-17	0.05204	0.415487	0.00960989	0.880553	-0.221817	0.00044425	-0.0591661	0.354466	0.0504515	0.429885	-0.00708243	0.911818	-0.0768982	0.228511	0.0571813	0.370868	-0.0506877	0.427726	-0.0641374	0.315417	-0.0713706	0.263818	0.0495474	0.438207	-0.022258	0.72778	-0.0195314	0.760037	0.00842928	0.895137
joint2	Neck	Z	StandardDeviation	-0.143787	0.0238162	0.188891	0.00287811	0.0654825	0.305354	0.225227	0.000360112	-0.0775671	0.224477	0.10491	0.0999776	-0.0344398	0.590109	0.221297	0.000458574	0.0574891	0.368294	-0.0571237	0.371351	0.129284	0.0423479	0.00227407	0.971634	-0.19794	0.00177157	-0.00677835	0.91559	-0.119487	0.060782	0.026827	0.67481	0.0286368	0.654246
joint2	Neck	Z	Skewness	0.175597	0.0056531	-0.0728046	0.254318	0.293429	2.70683e-06	0.0709437	0.266692	-0.331098	9.9153e-08	0.341987	3.49454e-08	0.119477	0.060804	0.0374969	0.557522	-0.0142522	0.82364	0.189083	0.00284911	-0.0942247	0.139774	-0.0738334	0.24765	-0.0125642	0.844244	0.00919151	0.885717	0.0675323	0.290431	0.0630691	0.323563	-0.00286995	0.964206
joint2	Neck	Z	Kurtosis	-0.0673126	0.292006	0.0460761	0.471	0.192191	0.00241715	0.234973	0.000194186	-0.0843012	0.186659	0.0292414	0.647432	0.0169024	0.791538	0.0207619	0.745424	0.0171703	0.788312	-0.125335	0.0491181	0.0338051	0.596982	-0.0605345	0.343426	0.142849	0.0247563	0.0531854	0.405283	-0.054399	0.394636	0.00761967	0.905159	-0.0028541	0.964404
joint4	ShoulderLeft	X	Mean	0.141009	0.026693	-0.5326	1.69069e-19	0.266563	2.18415e-05	-0.132601	0.0372853	-0.0620866	0.331172	0.111768	0.0795755	-0.13491	0.0340714	0.0156446	0.806734	-0.107487	0.0918698	-0.101244	0.11247	-0.0957951	0.133263	0.100032	0.116861	0.0444449	0.486863	0.0844169	0.186052	0.0466519	0.46547	0.0124116	0.846113	0.00696483	0.913276
joint4	ShoulderLeft	X	StandardDeviation	0.403919	4.13366e-11	0.080507	0.207346	-0.126291	0.0474022	-0.067619	0.289811	0.0959285	0.132721	-0.0235842	0.712258	-0.242167	0.000121037	0.0237619	0.710186	-0.0622822	0.329648	0.0795355	0.2129	-0.0478389	0.454181	-0.0273681	0.668635	-0.0457944	0.47372	0.0252248	0.693219	0.0372951	0.559646	0.0468896	0.463196	0.0348071	0.586148
joint4	ShoulderLeft	X	Skewness	0.104747	0.100507	-0.178258	0.00495602	-0.288005	4.19939e-06	-0.0881171	0.167423	0.150518	0.0179292	-0.0218179	0.732956	0.0144797	0.820872	-0.0342242	0.59244	-0.0852723	0.181616	0.246765	8.87949e-05	0.047972	0.452925	0.0225156	0.724756	-0.263449	2.74383e-05	-0.0758258	0.235085	0.0949924	0.136562	-0.00145545	0.981843	-0.0646649	0.311446
joint4	ShoulderLeft	X	Kurtosis	-0.107384	0.0921833	-0.211376	0.000828685	-0.297492	1.93642e-06	-0.0265454	0.678031	-0.121787	0.0559465	-0.0417635	0.513549	0.0817942	0.20015	-0.00405972	0.949384	-0.0313128	0.624316	0.259646	3.61153e-05	-0.109127	0.0869935	0.239919	0.000140516	-0.0587921	0.35752	-0.0929996	0.14502	-0.00480195	0.940146	-0.0280262	0.661155	-0.0653239	0.30653
joint4	ShoulderLeft	Y	Mean	0.502867	3.09817e-17	0.480955	1.05477e-15	0.0507025	0.427591	-0.141812	0.0258324	-0.0487624	0.445507	0.0359607	0.573788	-0.0470643	0.46153	0.0680366	0.286836	0.0398258	0.533295	-0.0869937	0.172926	-0.124219	0.0511875	-0.0613155	0.337225	0.00280103	0.965065	0.0352072	0.581848	-0.00470739	0.941323	-0.0578799	0.365042	-0.0174024	0.78552
joint4	ShoulderLeft	Y	StandardDeviation	-0.099321	0.119498	-0.00362687	0.954775	0.0623638	0.329013	-0.175938	0.0055591	-0.0515946	0.419495	0.123032	0.0534671	-0.0852092	0.181941	8.27993e-05	0.998967	-0.0604895	0.343786	0.0284929	0.655872	0.0427747	0.503398	0.0379963	0.552282	0.0331939	0.603635	-0.00140267	0.982502	0.0764436	0.231282	0.00989883	0.876989	0.0385003	0.547018
joint4	ShoulderLeft	Y	Skewness	0.164784	0.00947558	0.0225168	0.724741	-0.111005	0.0816644	-0.284842	5.40274e-06	0.132417	0.0375526	0.197947	0.00177084	0.150398	0.0180215	0.0470607	0.461564	0.0800258	0.210083	0.0611277	0.338709	0.0597913	0.349395	0.0911248	0.153336	0.095242	0.135529	0.0253001	0.69235	-0.0169391	0.791096	0.0475095	0.457298	0.0647141	0.311077
joint4	ShoulderLeft	Y	Kurtosis	0.0319917	0.616817	0.00792646	0.901359	0.0874096	0.170873	0.056573	0.375988	0.10335	0.10515	0.0135433	0.832279	0.120644	0.0583091	0.0747906	0.241557	0.0798661	0.210998	-0.19924	0.00164939	-0.00808235	0.89943	0.0832195	0.192395	0.0364658	0.568415	-0.00165668	0.979333	0.0808483	0.20542	-0.0108995	0.864668	0.0326989	0.609047
joint4	ShoulderLeft	Z	Mean	-0.252491	5.98753e-05	0.716697	3.16742e-40	0.171521	0.00689152	-0.0126998	0.842584	-0.15592	0.0141647	-0.0391265	0.540513	0.0436546	0.49465	-0.0304414	0.633997	-0.0682148	0.285572	0.0339046	0.595902	-0.03413	0.593459	-0.0367365	0.565545	-0.0534192	0.403219	0.014105	0.825432	-0.0541313	0.39697	-0.0179298	0.779185	0.0079529	0.901032
joint4	ShoulderLeft	Z	StandardDeviation	0.020521	0.748278	0.133197	0.0364325	-0.359716	5.85983e-09	0.0930427	0.144833	-0.0603061	0.345253	-0.0302682	0.635929	-0.0410061	0.521222	-0.00558626	0.930393	0.205831	0.00114041	0.00991167	0.876831	-0.0196648	0.758449	-0.0163229	0.798529	-0.199016	0.00166982	-0.0190087	0.766271	-0.0365654	0.567358	0.0122321	0.84831	-0.0191111	0.765048
joint4	ShoulderLeft	Z	Skewness	-0.277934	9.26782e-06	0.0928524	0.14566	-0.0384995	0.547027	0.211354	0.000829745	-0.212595	0.000771637	-0.0336081	0.599123	-0.0630418	0.323773	-0.169753	0.00750029	0.133415	0.0361241	-0.0629589	0.32441	-0.15654	0.0137802	0.00271527	0.966134	0.0747932	0.24154	0.130411	0.0405676	-0.0322285	0.614211	-0.176026	0.00553512	0.048811	0.445052
joint4	ShoulderLeft	Z	Kurtosis	-0.103629	0.104212	0.126113	0.0477166	0.27441	1.21378e-05	0.100563	0.114921	-0.316442	3.79089e-07	0.187747	0.00305553	0.0127634	0.841806	-0.0349406	0.584711	0.0345402	0.589025	-0.0139821	0.826928	-0.0311386	0.626246	0.017622	0.78288	0.0409153	0.522146	0.0471188	0.461011	-0.0834316	0.191261	-0.148393	0.0196333	-0.0171961	0.788002
joint5	ShoulderRight	X	Mean	0.662905	1.22779e-32	0.179081	0.00475683	0.164092	0.00978446	0.157229	0.013364	0.149121	0.0190345	-0.0581322	0.362952	0.0108832	0.864868	0.0632808	0.321937	-0.0485804	0.447209	0.0116869	0.854995	-0.00648048	0.919286	0.0219316	0.731618	0.0148171	0.81677	0.00817296	0.898308	0.0121952	0.848763	-0.0167467	0.793415	0.0168887	0.791703
joint5	ShoulderRight	X	StandardDeviation	0.233082	0.000219355	0.188569	0.00292708	0.135119	0.0337932	0.0989192	0.121008	-0.0486779	0.446296	-0.108683	0.0882916	-0.0338478	0.596519	-0.0354621	0.579115	-0.0345117	0.589333	0.137725	0.0304752	-0.0560113	0.380753	0.0238656	0.708979	-0.0506967	0.427644	0.0627967	0.325661	-0.00558092	0.930459	0.020618	0.747129	-0.0095258	0.88159
joint5	ShoulderRight	X	Skewness	-0.0579863	0.364159	0.206548	0.00109477	0.0121877	0.848855	-0.0603799	0.344663	0.18478	0.00356308	0.0174226	0.785277	-0.177888	0.00504822	0.0281867	0.659336	0.0371662	0.561005	0.0462215	0.4696	-0.0300545	0.638316	-0.0894711	0.160966	0.0306657	0.631499	-0.0397511	0.534064	-0.086715	0.174312	-0.0555018	0.385108	-0.0340029	0.594837
joint5	ShoulderRight	X	Kurtosis	0.041528	0.515929	-0.198443	0.00172328	-0.0270245	0.672553	0.00561882	0.929988	-0.147249	0.0206076	-0.0266345	0.677011	0.252171	6.12257e-05	0.0319157	0.617655	-0.152856	0.016204	0.0576817	0.366689	0.00219078	0.972673	-0.056328	0.378061	-0.0456004	0.475597	0.103878	0.103376	0.129883	0.0413935	0.0184293	0.773198	0.0556271	0.384034
joint5	ShoulderRight	Y	Mean	0.334361	7.28487e-08	0.436423	6.58707e-13	-0.0904688	0.15633	-0.240876	0.000131892	-0.185506	0.00343227	0.0788776	0.21672	-0.0373319	0.559258	-0.0319618	0.617146	0.0520337	0.415544	-0.0330227	0.605505	-0.191657	0.00248684	-0.0747502	0.241812	-0.0491496	0.441897	-0.0237349	0.710501	0.0491695	0.441712	0.0635893	0.31958	-0.014724	0.817902
joint5	ShoulderRight	Y	StandardDeviation	-0.011112	0.862055	-0.10396	0.103102	-0.108478	0.0888975	-0.0583093	0.361489	0.0135217	0.832543	0.0126624	0.843043	-0.125261	0.0492527	0.00702123	0.912577	-0.00135375	0.983112	-0.0559859	0.380969	0.0805917	0.206867	0.0369195	0.563609	-0.0195466	0.759856	0.119552	0.0606392	0.0727904	0.254411	-0.0700077	0.273069	-0.0305951	0.632285
joint5	ShoulderRight	Y	Skewness	0.101093	0.11301	0.0828214	0.194539	-0.172646	0.00652751	-0.228928	0.000285696	-0.0445244	0.486084	0.170668	0.00717929	0.0913057	0.152518	-0.0183401	0.774266	0.00856809	0.89342	0.0112191	0.860739	-0.0673103	0.292023	-0.011008	0.863334	-0.0494542	0.439069	0.159699	0.0119613	0.107071	0.0931422	0.0376845	0.555551	0.0322801	0.613643
joint5	ShoulderRight	Y	Kurtosis	0.0544451	0.394234	-0.00647858	0.91931	0.114365	0.0727878	-0.225533	0.000353344	-0.0340363	0.594474	0.115528	0.0699054	0.134135	0.0351233	0.104867	0.100115	-0.00625771	0.922052	0.0133166	0.835046	-0.0847324	0.184407	0.0188635	0.768005	-0.129759	0.0415905	0.0342258	0.592423	0.129169	0.0425338	-0.0933072	0.143689	0.0414614	0.516603
joint5	ShoulderRight	Z	Mean	-0.0242112	0.70496	0.489873	2.58725e-16	-0.10426	0.102108	-0.0355859	0.57779	-0.280713	7.47239e-06	-0.0955191	0.134391	0.0261584	0.68247	-0.0356929	0.576646	-0.0256633	0.688163	0.00372419	0.953563	-0.0786655	0.217962	-0.0624209	0.32857	-0.0361164	0.572129	-0.0173372	0.786304	-0.00851014	0.894137	-0.00852508	0.893952	0.00462211	0.942384
joint5	ShoulderRight	Z	StandardDeviation	0.31219	5.52057e-07	-0.00683921	0.914834	-0.221612	0.000449857	0.0171861	0.788121	-0.100593	0.114813	-0.0835411	0.190676	-0.031396	0.623395	-0.15052	0.0179274	0.00910627	0.886769	-0.088893	0.1637	0.00193926	0.975809	-0.0949161	0.136878	0.0483126	0.44972	0.0112634	0.860196	-0.0927684	0.146027	0.0708627	0.26724	0.0883377	0.166358
joint5	ShoulderRight	Z	Skewness	0.372508	1.5068e-09	-0.24563	9.59059e-05	0.259098	3.75589e-05	0.0685986	0.282864	-0.246922	8.78553e-05	0.198966	0.00167447	0.0269683	0.673195	0.0856591	0.179636	0.0108603	0.865151	-0.0800682	0.209841	-0.0186335	0.770754	-0.0464891	0.467029	-0.0803717	0.208113	0.0381549	0.550622	-0.10004	0.11683	-0.0162079	0.799919	-0.045483	0.476735
joint5	ShoulderRight	Z	Kurtosis	-0.253245	5.68102e-05	0.204085	0.0012589	-0.0551501	0.388131	0.202958	0.00134127	-0.255481	4.85606e-05	0.0253057	0.692285	0.0521577	0.414431	-0.0566176	0.375611	0.115858	0.0691029	0.0611521	0.338516	-0.0178877	0.77969	0.0566046	0.37572	0.0888974	0.163679	-0.0260354	0.683882	0.0411925	0.519328	0.0292285	0.647578	-0.0860078	0.177864
joint6	SpineMid	X	Mean	0.572315	6.83168e-23	-0.225343	0.000357525	0.421376	4.7298e-12	-0.0315981	0.62116	0.0876682	0.169606	0.0283225	0.657799	-0.10317	0.105762	-0.00681056	0.91519	-0.109189	0.0868111	-0.0708676	0.267207	-0.0500094	0.433943	0.128816	0.0431072	0.0593874	0.352665	0.0670059	0.294216	-0.0186033	0.771115	0.0107354	0.866687	0.0402373	0.529071
joint6	SpineMid	X	StandardDeviation	0.196725	0.00189311	0.325183	1.71818e-07	0.0969126	0.128774	0.0470469	0.461696	0.0939297	0.141024	-0.0793643	0.213889	-0.326479	1.52477e-07	0.0312818	0.624659	-0.11654	0.0674713	0.0973387	0.127094	-0.0173986	0.785565	-0.00754428	0.906093	0.0171648	0.788379	0.0420929	0.510231	0.0268095	0.67501	-0.0163332	0.798406	0.0528102	0.408609
joint6	SpineMid	X	Skewness	0.0921202	0.148877	0.0984927	0.122628	-0.17917	0.00473576	-0.11597	0.068834	0.389321	2.3051e-10	0.00115956	0.985534	0.054084	0.397383	0.0682419	0.28538	0.0181008	0.777133	0.191456	0.00251349	-0.083181	0.192602	-0.217658	0.000571459	-0.0906151	0.155658	0.0721862	0.258386	-0.00964274	0.880147	0.0221332	0.729247	0.0134761	0.833099
joint6	SpineMid	X	Kurtosis	0.0491863	0.441556	-0.265546	2.35392e-05	-0.11983	0.0600395	0.187199	0.00314398	-0.120524	0.05856	-0.120654	0.0582867	0.126316	0.0473568	-0.110301	0.083629	-0.02672	0.676034	0.225732	0.000348996	-0.268874	1.84065e-05	0.0766241	0.230179	-0.0708212	0.267521	-0.0283998	0.656924	0.138079	0.0300465	-0.0178871	0.779697	0.00683461	0.914892
joint6	SpineMid	Y	Mean	0.579918	1.35304e-23	0.386535	3.16962e-10	-0.0786296	0.218173	-0.247955	8.18788e-05	-0.0379146	0.553137	0.100349	0.1157	-0.0242249	0.7048	0.1147	0.0719481	0.125593	0.0486495	-0.0432195	0.498966	-0.150003	0.01833	-0.0455561	0.476026	-0.0860699	0.17755	-0.0557497	0.382985	0.0253581	0.69168	-0.0227741	0.721726	-0.0224002	0.72611
joint6	SpineMid	Y	StandardDeviation	0.0835499	0.19063	-0.0550729	0.388796	-0.0835021	0.190884	-0.0137237	0.830079	0.140464	0.027292	0.00742151	0.907614	-0.140333	0.0274369	0.151319	0.0173214	0.0105687	0.868738	-0.0010679	0.986677	0.139916	0.0279044	0.0155021	0.80846	-0.0272239	0.670279	-0.0436389	0.494805	0.0893708	0.161438	0.0097346	0.879014	0.00718857	0.910502
joint6	SpineMid	Y	Skewness	0.277608	9.50401e-06	0.148451	0.0195848	-0.224241	0.000382769	-0.292892	2.8284e-06	0.147939	0.020015	0.0511152	0.423835	0.0167038	0.793932	-0.064332	0.313948	0.144678	0.0229515	0.10502	0.0996193	-0.0901057	0.158005	-0.0124349	0.845826	0.0604809	0.343854	-0.0113888	0.858655	-0.139806	0.0280289	-0.049106	0.442303	0.0159041	0.803593
joint6	SpineMid	Y	Kurtosis	-0.0417458	0.513728	0.15136	0.0172903	0.191987	0.00244361	0.0550872	0.388673	-0.119096	0.0616364	-0.0138537	0.828493	0.0881837	0.167101	-0.15707	0.0134593	-0.0814665	0.201965	0.0516221	0.419247	-0.0806546	0.206512	-0.0355476	0.5782	0.140409	0.0273524	-0.0819819	0.199116	-0.0774264	0.225321	0.0142508	0.823657	0.00785368	0.902261
joint6	SpineMid	Z	Mean	-0.192418	0.00238809	0.501943	3.61369e-17	0.0527566	0.409086	0.00581493	0.927551	-0.219973	0.000497022	-0.0570825	0.371697	0.0483016	0.449823	-0.00612791	0.923663	-0.0741695	0.245498	0.0554352	0.385679	-0.052937	0.407483	-0.0630713	0.323545	-0.0714258	0.263448	0.0492251	0.441196	-0.0215799	0.73576	-0.0197527	0.757402	0.00730285	0.909085
joint6	SpineMid	Z	StandardDeviation	-0.139751	0.0280914	0.193012	0.00231344	0.0716731	0.261794	0.23004	0.000266304	-0.0817961	0.20014	0.0977098	0.125644	-0.0271372	0.671268	0.228404	0.000295287	0.0486163	0.446872	-0.0470721	0.461456	0.131392	0.0390682	0.00426982	0.946768	-0.198378	0.00172952	-0.00944524	0.882584	-0.123019	0.0534927	0.0265754	0.677688	0.0298733	0.640344
joint6	SpineMid	Z	Skewness	0.181466	0.00421922	-0.0798717	0.210966	0.288975	3.88473e-06	0.0687111	0.282073	-0.333521	7.88963e-08	0.349187	1.71491e-08	0.11112	0.0813445	0.0193646	0.762024	-0.0209069	0.743708	0.194787	0.00210292	-0.0858178	0.178828	-0.0872174	0.171819	-0.0117459	0.854271	0.00933676	0.883923	0.0686428	0.282553	0.0685684	0.283076	-0.001101	0.986264
joint6	SpineMid	Z	Kurtosis	-0.0637097	0.318662	0.0369267	0.563533	0.191516	0.00250555	0.235952	0.000182242	-0.0722099	0.258229	0.0262412	0.681519	0.0184761	0.772638	0.0175968	0.783183	0.011782	0.853829	-0.124878	0.0499572	0.031247	0.625044	-0.0612038	0.338107	0.133553	0.0359302	0.0489351	0.443895	-0.0523933	0.412324	0.00452332	0.943613	-0.00628538	0.921708
joint3	SpineShoulder	X	Mean	0.570732	9.52127e-23	-0.223104	0.000410565	0.416444	8.83807e-12	-0.0308004	0.630001	0.083955	0.188481	0.0324926	0.61131	-0.103109	0.105969	-0.0143765	0.822128	-0.113139	0.0759307	-0.0730289	0.252854	-0.050781	0.426875	0.125992	0.0479336	0.0625864	0.327287	0.0660412	0.301238	-0.012455	0.845581	0.0109405	0.864163	0.0390802	0.540993
joint3	SpineShoulder	X	StandardDeviation	0.193802	0.00221749	0.322354	2.22595e-07	0.102171	0.109202	0.0491932	0.441492	0.0903447	0.156901	-0.0833115	0.191903	-0.321895	2.32067e-07	0.0296439	0.642914	-0.120741	0.0581044	0.0979584	0.12468	-0.0176835	0.782141	-0.00576166	0.928213	0.0157938	0.804927	0.0423203	0.507947	0.0268979	0.673999	-0.0164055	0.797533	0.0525829	0.410631
joint3	SpineShoulder	X	Skewness	0.0653066	0.306658	0.121432	0.0566711	-0.174302	0.00602303	-0.111483	0.0803503	0.390007	2.13014e-10	0.0132638	0.835691	0.0648837	0.309808	0.067892	0.287863	0.0148087	0.816873	0.188589	0.00292396	-0.0827785	0.194771	-0.213387	0.000736592	-0.088632	0.164945	0.0701634	0.272001	-0.0146906	0.818308	0.019059	0.76567	0.0132518	0.835837
joint3	SpineShoulder	X	Kurtosis	0.0523722	0.412512	-0.279471	8.22953e-06	-0.112727	0.0770123	0.200592	0.00153056	-0.130017	0.0411821	-0.140156	0.0276342	0.139909	0.0279122	-0.121366	0.0568074	-0.0550037	0.389394	0.22537	0.000356924	-0.259317	3.69763e-05	0.0920979	0.148976	-0.0576119	0.36727	-0.022842	0.720931	0.132255	0.0377894	-0.0267684	0.67548	0.00847711	0.894546
joint3	SpineShoulder	Y	Mean	0.575193	3.71933e-23	0.395371	1.14224e-10	-0.067012	0.294172	-0.239886	0.000140828	-0.0479252	0.453367	0.0992332	0.119826	-0.0218677	0.732369	0.111004	0.0816653	0.117886	0.064346	-0.039941	0.53211	-0.149169	0.0189955	-0.0476263	0.456192	-0.0882951	0.166564	-0.0547628	0.391476	0.0210685	0.741798	-0.0248061	0.69806	-0.0223367	0.726856
joint3	SpineShoulder	Y	StandardDeviation	0.0545155	0.393623	-0.0734081	0.250392	-0.0604528	0.344079	0.00925695	0.884909	0.133832	0.0355416	0.00831056	0.896606	-0.135153	0.0337481	0.144409	0.0232095	-0.00213469	0.973372	-0.00626087	0.922012	0.145319	0.0223472	0.0135853	0.831766	-0.0190222	0.766109	-0.0340828	0.59397	0.0862905	0.176438	0.00200318	0.975012	0.010701	0.867109
joint3	SpineShoulder	Y	Skewness	0.270651	1.61195e-05	0.129035	0.0427515	-0.21528	0.000658592	-0.295933	2.20337e-06	0.137947	0.0302051	0.0538375	0.39954	0.0201544	0.752627	-0.0612326	0.337879	0.160537	0.0115158	0.109635	0.0855237	-0.0990207	0.120625	-0.0225206	0.724698	0.0709889	0.266387	-0.00841899	0.895264	-0.12952	0.0419703	-0.0530882	0.406143	0.0280831	0.66051
joint3	SpineShoulder	Y	Kurtosis	-0.0343129	0.59148	0.155842	0.0142136	0.164458	0.00961967	0.0344153	0.590374	-0.109061	0.0871855	-0.0245884	0.700582	0.0906119	0.155673	-0.169144	0.00772083	-0.0893969	0.161315	0.0303653	0.634846	-0.0964116	0.130772	-0.0424903	0.506242	0.151989	0.0168261	-0.0799435	0.210554	-0.0666989	0.296438	0.0291498	0.648463	0.0116387	0.855587
joint3	SpineShoulder	Z	Mean	-0.196503	0.0019161	0.497774	7.19538e-17	0.0526104	0.410387	0.00879546	0.890609	-0.221767	0.000445596	-0.0585848	0.359222	0.0501187	0.432938	-0.00702214	0.912566	-0.0764104	0.231485	0.0568335	0.37379	-0.0513666	0.421556	-0.0638848	0.317331	-0.0714301	0.263419	0.049556	0.438127	-0.0222597	0.72776	-0.0197448	0.757497	0.00813729	0.89875
joint3	SpineShoulder	Z	StandardDeviation	-0.145003	0.0226433	0.188643	0.00291573	0.0670019	0.294245	0.22636	0.000335599	-0.0779119	0.222417	0.102403	0.108396	-0.0344414	0.590092	0.221259	0.000459625	0.0555942	0.384315	-0.0561609	0.37948	0.130204	0.0408903	0.00189847	0.976318	-0.197092	0.0018556	-0.00751106	0.906505	-0.121124	0.0573071	0.0276112	0.665869	0.0288453	0.651893
joint3	SpineShoulder	Z	Skewness	0.173586	0.00623674	-0.0724752	0.256479	0.292616	2.89264e-06	0.0713993	0.263626	-0.330237	1.07494e-07	0.343335	3.06274e-08	0.120064	0.0595369	0.0338086	0.596944	-0.015517	0.808279	0.189669	0.00276269	-0.093717	0.14193	-0.0747713	0.241678	-0.0127903	0.841477	0.010379	0.871073	0.0679064	0.28776	0.0648805	0.309832	-0.00327939	0.959104
joint3	SpineShoulder	Z	Kurtosis	-0.0666434	0.296841	0.044841	0.482985	0.192159	0.00242125	0.235756	0.000184569	-0.0830005	0.193572	0.0292717	0.647093	0.0171685	0.788333	0.0203167	0.750701	0.0162416	0.799512	-0.125291	0.0491976	0.0338298	0.596714	-0.0613876	0.336655	0.142284	0.0253377	0.0523778	0.412462	-0.0541851	0.3965	0.00694489	0.913524	-0.00290823	0.963729
joint13	ThumbLeft	X	Mean	-0.338252	5.02016e-08	-0.120326	0.0589806	-0.24331	0.000112128	0.0143479	0.822475	-0.0415593	0.515613	-0.093827	0.141461	-0.236837	0.000172036	0.00782707	0.90259	-0.0167538	0.79333	-0.00344606	0.957027	-0.0472858	0.459422	0.0384773	0.547258	0.0192596	0.763276	-0.0630366	0.323812	-0.016575	0.795487	-0.023893	0.70866	0.0372479	0.560143
joint13	ThumbLeft	X	StandardDeviation	0.122258	0.0549987	-0.158147	0.0128264	-0.15527	0.0145775	0.112351	0.0780084	0.0640358	0.316187	0.219036	0.000526005	-0.0238822	0.708786	-0.0588549	0.357006	-0.164675	0.00952365	0.018486	0.77252	-0.0216998	0.734346	-0.200195	0.00156457	-0.0290571	0.649507	0.0328904	0.606951	-0.0950752	0.136218	-0.0346759	0.587561	0.029979	0.639161
joint13	ThumbLeft	X	Skewness	-0.0948066	0.137334	-0.074125	0.245783	0.225742	0.000348766	-0.125292	0.0491957	0.12962	0.0418106	0.264935	2.46166e-05	-0.00630775	0.92143	-0.0794168	0.213585	0.0304098	0.63435	0.131363	0.0391124	0.140467	0.0272882	0.0251394	0.694205	-0.0759149	0.234534	0.127208	0.0458029	0.044685	0.48451	-0.0679578	0.287395	0.0396457	0.53515
joint13	ThumbLeft	X	Kurtosis	0.00968868	0.879581	-0.0251462	0.694127	0.142361	0.0252578	0.0712264	0.264786	0.0322368	0.614119	0.208365	0.000986556	0.038528	0.546731	-0.127925	0.0445845	0.113299	0.0755134	-0.0360577	0.572754	-0.0313547	0.623852	-0.0317944	0.618992	-0.0371541	0.561132	-0.018151	0.776532	0.0969816	0.128501	-0.0701435	0.272138	0.0503615	0.430709
joint13	ThumbLeft	Y	Mean	-0.039262	0.539111	0.049864	0.435283	-0.193376	0.00226878	0.479835	1.2547e-15	0.059316	0.353245	0.0161008	0.801214	0.0454972	0.476597	-0.0408484	0.522828	0.00939813	0.883166	-0.00664397	0.917257	0.018686	0.770127	0.081655	0.20092	-0.0134709	0.833162	0.0370933	0.561773	0.0512624	0.422499	-0.0147351	0.817766	0.0138326	0.828751
joint13	ThumbLeft	Y	StandardDeviation	0.0670564	0.293852	0.0855519	0.180183	-0.230767	0.000254297	0.465839	1.04223e-14	0.0294467	0.645127	0.125766	0.0483379	0.0120402	0.850662	0.0854065	0.180927	0.0594458	0.352191	0.0507154	0.427473	0.122555	0.0544069	0.0715228	0.262798	0.107487	0.0918711	0.0432309	0.498852	-0.00416621	0.948058	0.0696322	0.275656	-0.0197589	0.757329
joint13	ThumbLeft	Y	Skewness	0.254107	5.34828e-05	0.0604244	0.344306	0.243828	0.000108294	0.0258717	0.685764	0.167967	0.00816327	-0.0567934	0.374128	-0.0930753	0.144691	0.0328178	0.607746	0.0679816	0.287226	-0.0166508	0.794571	-0.00119196	0.98513	0.0126061	0.843731	0.178855	0.00481089	-0.0723972	0.256992	0.091963	0.149575	0.00510046	0.936433	-0.0270224	0.672578
joint13	ThumbLeft	Y	Kurtosis	-0.0694507	0.276913	-0.136563	0.031919	0.218607	0.000539774	0.0865263	0.175254	0.217104	0.000590769	-0.140068	0.0277339	-0.133364	0.0361959	-0.173849	0.00615722	0.138774	0.0292204	0.0172198	0.787716	0.0545425	0.393388	-0.0441287	0.489971	0.0479449	0.453181	-0.0787805	0.217288	0.0466307	0.465672	-0.0350919	0.583086	-0.0844674	0.185788
joint13	ThumbLeft	Z	Mean	-0.159325	0.0121649	0.331241	9.78337e-08	0.376019	1.02706e-09	0.193993	0.0021948	-0.0852319	0.181824	0.0611039	0.338897	-0.0689111	0.280671	-0.156899	0.0135617	-0.109666	0.0854359	-0.0608246	0.341114	-0.115393	0.0702352	-0.055728	0.383171	-0.0960558	0.132206	0.0817584	0.200348	0.0259007	0.685429	-0.0292997	0.646778	-0.0346504	0.587836
joint13	ThumbLeft	Z	StandardDeviation	0.503341	2.8624e-17	0.127418	0.0454429	0.0637318	0.318494	0.164939	0.0094074	0.0545694	0.393154	0.162534	0.0105126	0.0246977	0.699315	0.0367066	0.565862	0.0453816	0.477719	0.0345506	0.588913	-0.0231126	0.717764	-0.00967798	0.879713	0.0546164	0.392746	-0.0703401	0.270793	0.0190756	0.765472	0.00695576	0.913389	0.0206809	0.746384
joint13	ThumbLeft	Z	Skewness	0.062366	0.328996	-0.264523	2.53701e-05	0.0563107	0.378208	-0.138897	0.0290758	-0.0561399	0.379659	0.217539	0.000575569	-0.120913	0.0577445	0.0322568	0.6139	-0.0492783	0.440701	0.0110848	0.86239	0.0148016	0.816959	0.255168	4.96412e-05	-0.0463003	0.468842	-0.0501279	0.432854	0.0580229	0.363856	0.0386546	0.545412	-0.0217398	0.733876
joint13	ThumbLeft	Z	Kurtosis	-0.279057	8.49784e-06	-0.0305746	0.632513	-0.151832	0.0169412	0.275128	1.14923e-05	-0.0563101	0.378214	-0.0900104	0.158447	-0.0421801	0.509354	0.00677965	0.915573	0.0327694	0.608275	0.0392516	0.539219	0.0262884	0.680977	-0.0732773	0.251239	0.0319965	0.616764	-0.0432959	0.498206	-0.0579037	0.364845	-0.0565668	0.37604	-0.0576852	0.36666
joint17	ThumbRight	X	Mean	0.259165	3.73792e-05	0.316403	3.80409e-07	-0.182036	0.00409921	0.390182	2.08771e-10	0.152013	0.0168089	0.0997284	0.117981	0.0379365	0.552908	0.0622247	0.330095	-0.0712009	0.264958	0.0195897	0.759343	0.0756785	0.235999	0.0324439	0.611844	0.057926	0.36466	0.06914	0.279073	-0.0139148	0.827749	0.0843373	0.186469	0.0254846	0.690222
joint17	ThumbRight	X	StandardDeviation	-0.0663963	0.29864	0.0274177	0.66807	0.126072	0.0477902	-0.228702	0.000289789	0.0527257	0.40936	-0.0710541	0.265947	0.0733293	0.250902	0.0693524	0.277595	0.165472	0.00917696	0.0316311	0.620795	-0.00143177	0.982139	-0.0220867	0.729792	-0.0250098	0.695703	-0.0198509	0.756234	-0.0747171	0.242021	-0.0396035	0.535584	0.00829281	0.896825
joint17	ThumbRight	X	Skewness	0.0328343	0.607565	-0.0114749	0.857598	-0.0763125	0.232085	0.151584	0.0171241	0.0802535	0.208785	-0.128525	0.0435858	0.0750221	0.240098	0.0830531	0.193289	0.0885212	0.165476	-0.0899914	0.158535	-0.257946	4.07778e-05	0.0669913	0.294321	-0.048092	0.451795	0.0582201	0.362226	-0.042528	0.505865	-0.04484	0.482995	-0.0159352	0.803217
joint17	ThumbRight	X	Kurtosis	-0.00799016	0.900571	-0.0139852	0.826891	-0.0434967	0.496214	-0.122421	0.0546728	0.0998918	0.117377	0.208338	0.000988112	-0.0794276	0.213523	0.0951896	0.135746	-0.319485	2.88615e-07	-0.0821677	0.198097	-0.0331848	0.603735	-0.0372581	0.560036	0.0526223	0.41028	-0.0426526	0.504618	-0.037542	0.557047	0.0211263	0.741114	-0.0165597	0.795671
joint17	ThumbRight	Y	Mean	-0.130491	0.0404439	0.15519	0.0146288	0.175684	0.00562883	-0.0945332	0.138476	0.0708427	0.267376	-0.134925	0.0340514	0.268085	1.95169e-05	-0.112531	0.0775286	-0.066477	0.298052	0.0309619	0.628207	0.0124895	0.845158	0.0351462	0.582502	-0.00291371	0.963661	-0.0176941	0.782014	0.0841841	0.187273	-0.00808899	0.899348	0.0263568	0.680193
joint17	ThumbRight	Y	StandardDeviation	-0.060262	0.345607	0.0466569	0.465421	0.206454	0.00110062	-0.205316	0.00117425	-0.0291893	0.648019	-0.1201	0.0594615	0.0964764	0.130513	-0.0308421	0.629538	-0.0387048	0.54489	-0.0259099	0.685325	0.0391998	0.539754	0.0789732	0.216162	0.103118	0.105939	-0.00743638	0.90743	-0.0507834	0.426853	0.019576	0.759506	-0.049849	0.435421
joint17	ThumbRight	Y	Skewness	-0.0467934	0.464115	-0.0127631	0.84181	0.0857263	0.179293	0.150071	0.0182764	0.0212831	0.739261	-0.0747611	0.241743	0.036844	0.564407	0.0695201	0.276432	0.0454529	0.477027	-0.0585004	0.359915	-0.0675643	0.290202	-0.0524523	0.411797	0.0403723	0.527688	-0.0868496	0.173641	0.0112554	0.860294	-0.0975073	0.126434	0.0177068	0.781861
joint17	ThumbRight	Y	Kurtosis	-0.133524	0.0359716	-0.108218	0.0896717	0.118445	0.0630815	0.0333201	0.602259	-0.0481274	0.451461	-0.044194	0.489328	0.0766009	0.23032	0.118115	0.0638247	0.0534794	0.402688	0.0798291	0.21121	-0.0665946	0.297196	-0.0453879	0.477658	0.0388259	0.543631	0.0917234	0.150643	-0.0251802	0.693734	-0.0445225	0.486102	0.0101566	0.873812
joint17	ThumbRight	Z	Mean	0.323772	1.95569e-07	-0.0355575	0.578094	-0.134501	0.034624	0.31347	4.93315e-07	-0.126832	0.0464522	0.0373541	0.559024	-0.18368	0.00376995	-0.0662374	0.299801	0.02554	0.689582	-0.016701	0.793966	-0.108506	0.0888141	0.0733618	0.250691	0.0598199	0.349164	-0.0253257	0.692054	0.0240324	0.707038	-0.0259165	0.685249	0.0220142	0.730645
joint17	ThumbRight	Z	StandardDeviation	0.374946	1.1552e-09	0.14562	0.0220675	0.0315474	0.62172	0.194478	0.00213825	0.0165801	0.795424	-0.0701854	0.27185	-0.0448293	0.4831	-0.055608	0.384197	-0.0116851	0.855018	-0.145623	0.0220645	-0.000238719	0.997022	0.0157412	0.805564	-0.0766951	0.229746	-0.0398481	0.533066	-0.0374625	0.557883	0.0155221	0.808217	-0.0290953	0.649077
joint17	ThumbRight	Z	Skewness	-0.061791	0.333484	-0.0241269	0.705939	0.321728	2.35623e-07	0.0575497	0.367789	-0.000963566	0.987979	-0.1114	0.0805754	-0.168794	0.00785022	0.118154	0.0637368	0.125503	0.0488118	0.0875704	0.170084	-0.0464876	0.467044	-0.114869	0.0715254	0.108713	0.0882046	0.0876944	0.169478	0.0991722	0.120055	0.0916998	0.150748	0.0273234	0.669144
joint17	ThumbRight	Z	Kurtosis	-0.26948	1.75938e-05	-0.129837	0.0414661	0.0238707	0.708919	-0.0569111	0.373137	-0.00864589	0.892458	0.101674	0.110946	-0.042083	0.510331	-0.0759351	0.234409	0.0623441	0.329167	0.00348931	0.956488	-0.07062	0.268886	-0.00242499	0.969753	0.0163425	0.798293	-0.0542215	0.396182	0.0215902	0.735639	0.0455177	0.476398	0.00237798	0.970339
joint10	WristLeft	X	Mean	-0.418021	7.24466e-12	-0.3061	9.36303e-07	-0.223304	0.000405543	-0.0767445	0.229445	-0.0605995	0.342907	0.00158835	0.980186	-0.185375	0.00345565	-0.0166345	0.794768	-0.0259537	0.68482	-0.0852351	0.181808	-0.115644	0.0696223	0.0603948	0.344543	-0.0042261	0.947313	-0.0286785	0.653775	-0.0252887	0.692481	0.025686	0.6879	0.0238562	0.709088
joint10	WristLeft	X	StandardDeviation	0.133599	0.0358667	-0.220189	0.000490534	-0.0999289	0.11724	0.0843608	0.186346	0.0248232	0.697862	0.215263	0.000659252	-0.0792824	0.214363	-0.060746	0.341739	-0.17464	0.00592447	-0.0150711	0.813686	-0.0407824	0.5235	-0.190469	0.00264856	-0.025286	0.692513	0.0439661	0.491573	-0.0514778	0.42055	-0.0184104	0.773425	0.017861	0.78001
joint10	WristLeft	X	Skewness	-0.116352	0.0679195	-0.0115755	0.856362	0.0965247	0.130319	-0.209243	0.000937859	0.141935	0.0257027	0.161039	0.0112558	-0.02193	0.731636	-0.0760788	0.233522	0.153567	0.0157093	0.127252	0.0457272	0.163072	0.0102558	0.0115031	0.857251	-0.0963837	0.130884	0.191018	0.00257262	-0.0142893	0.823188	0.000672408	0.991611	-0.040834	0.522974
joint10	WristLeft	X	Kurtosis	0.0519977	0.415866	-0.0754291	0.23755	0.116671	0.0671629	-0.0221137	0.729475	0.0679812	0.287229	0.122241	0.0550329	0.0517749	0.41787	-0.0994709	0.118938	0.0889339	0.163505	-0.0808475	0.205425	-0.0484329	0.448591	0.0302698	0.635912	-0.0351739	0.582205	-0.0512366	0.422733	-0.0257886	0.686719	-0.0196949	0.75809	0.033474	0.600582
joint10	WristLeft	Y	Mean	-0.00420028	0.947634	0.124238	0.0511517	-0.181591	0.00419262	0.439405	4.40474e-13	0.069348	0.277626	0.0468342	0.463726	0.0633902	0.3211	0.00704689	0.912259	0.0286748	0.653817	-0.0364576	0.568502	0.0236035	0.712033	0.109027	0.087285	-0.0113543	0.859079	-0.0036082	0.955007	0.028594	0.654729	-0.0178814	0.779765	0.00729458	0.909188
joint10	WristLeft	Y	StandardDeviation	0.136826	0.0315866	0.146571	0.0212046	-0.217486	0.000577397	0.466277	9.76813e-15	0.0229256	0.719951	0.127152	0.0458993	0.0189462	0.767017	0.0607989	0.341319	0.0381396	0.550783	0.0418793	0.512381	0.0920972	0.148979	0.0825806	0.195844	0.115521	0.0699216	0.0108084	0.865789	-0.0223706	0.726458	0.00509104	0.93655	-0.0173945	0.785614
joint10	WristLeft	Y	Skewness	0.19874	0.00169546	0.0726966	0.255026	0.326143	1.57285e-07	-0.036619	0.56679	0.102109	0.109419	-0.0396409	0.535199	-0.0549152	0.390158	0.0448279	0.483113	0.0224533	0.725487	-0.0668922	0.295038	-0.0808309	0.205518	-0.0904298	0.156509	0.0900104	0.158447	0.0925106	0.147155	0.0475757	0.456671	0.0572123	0.370608	-0.0440284	0.490958
joint10	WristLeft	Y	Kurtosis	-0.153833	0.0155274	-0.180099	0.00452027	0.201412	0.00146238	0.170205	0.00734006	0.142023	0.0256104	-0.125248	0.0492765	-0.0636978	0.318753	-0.0848163	0.183971	0.114374	0.0727646	-0.0142899	0.823181	-0.126459	0.0471055	-0.184016	0.00370558	-0.0151755	0.81242	0.0336449	0.598723	0.102493	0.108083	0.0530716	0.40629	0.00110738	0.986185
joint10	WristLeft	Z	Mean	-0.17142	0.00692512	0.469507	6.03998e-15	0.38064	6.15858e-10	0.100051	0.11679	-0.0925986	0.146769	0.0710141	0.266217	-0.0548682	0.390564	-0.0883683	0.166211	-0.0542895	0.395589	-0.055476	0.385329	-0.0673244	0.291922	0.00702332	0.912551	-0.0933426	0.143536	0.0148998	0.815766	-0.0114097	0.858398	0.0269488	0.673418	-0.026511	0.678425
joint10	WristLeft	Z	StandardDeviation	0.541933	2.95582e-20	0.102866	0.106801	0.0543038	0.395464	0.175686	0.00562823	0.0699053	0.273773	0.127376	0.0455138	-0.015723	0.805784	-0.00207654	0.974097	0.0354994	0.578716	0.0540177	0.397962	-0.0392317	0.539425	-0.0294555	0.645027	0.0421747	0.509409	-0.0424706	0.50644	0.024476	0.701886	-0.0202318	0.751709	0.0288796	0.651506
joint10	WristLeft	Z	Skewness	0.051164	0.423392	-0.178627	0.00486578	-0.118318	0.0633663	0.017455	0.784887	-0.132275	0.0377596	0.236497	0.000175886	-0.0840046	0.188219	0.0215185	0.736484	-0.0358989	0.574447	-0.011109	0.862092	0.0910105	0.153854	0.247931	8.20123e-05	-0.0865252	0.17526	-0.0948651	0.13709	0.022024	0.73053	-0.0268693	0.674326	-0.0382856	0.549257
joint10	WristLeft	Z	Kurtosis	-0.33311	8.20227e-08	-0.138958	0.0290043	-0.111243	0.0810066	0.224147	0.00038501	-0.0567678	0.374343	-0.0275014	0.667117	0.00595763	0.925779	0.0253734	0.691504	0.0154997	0.808489	0.0625119	0.327864	0.0175271	0.78402	-0.000735752	0.990821	-0.0526092	0.410398	-0.0953038	0.135275	0.0691113	0.279273	0.0157921	0.804948	0.000639948	0.992016
joint14	WristRight	X	Mean	0.360627	5.32981e-09	0.345831	2.39489e-08	-0.14156	0.0261005	0.462327	1.74645e-14	0.195532	0.00201989	0.0689863	0.280146	0.0823275	0.197223	0.103761	0.103767	-0.0170879	0.789303	0.0285777	0.654913	0.0531335	0.405742	-0.00698708	0.913	-0.00275372	0.965655	0.119255	0.0612875	0.0675511	0.290296	0.0283474	0.657518	0.0188785	0.767825
joint14	WristRight	X	StandardDeviation	-0.0496007	0.437714	-0.016603	0.795149	0.146325	0.0214255	-0.213616	0.000726717	0.0270143	0.67267	-0.0585947	0.35914	0.00221461	0.972376	0.0259854	0.684456	0.111028	0.0816009	0.0413262	0.517972	-0.0217384	0.733891	-0.011905	0.852319	0.00524444	0.934643	8.73568e-05	0.99891	-0.0843859	0.186215	-0.00168854	0.978936	0.0216861	0.734508
joint14	WristRight	X	Skewness	-0.00945201	0.882501	0.00323446	0.959664	-0.0536241	0.401414	0.192058	0.00243436	0.0525203	0.41119	0.00608491	0.924198	0.0547585	0.391514	0.103793	0.103661	0.0400224	0.531274	-0.0113237	0.859454	-0.247865	8.238e-05	0.144496	0.0231265	-0.0809395	0.204908	0.0774961	0.224902	-0.0266604	0.676715	0.00875734	0.891081	-0.0115759	0.856358
joint14	WristRight	X	Kurtosis	-0.0892629	0.161947	0.0204577	0.749029	-0.12109	0.0573773	-0.165962	0.00896965	0.181555	0.00420024	0.136455	0.0320553	-0.0138408	0.828651	0.13616	0.0324319	-0.350479	1.50626e-08	-0.079951	0.210511	-0.0516145	0.419315	0.00846231	0.894729	0.101177	0.112711	-0.0171458	0.788607	-0.0302515	0.636117	0.00769144	0.90427	0.00244248	0.969535
joint14	WristRight	Y	Mean	-0.0978276	0.125187	0.225433	0.000355538	0.144946	0.0226969	-0.13153	0.0388617	0.0755011	0.237102	-0.0954661	0.134608	0.239298	0.000146396	-0.055462	0.385449	-0.0244955	0.701659	-0.0161721	0.800352	-0.00672585	0.916241	0.0760842	0.233489	0.0116152	0.855875	-0.0174612	0.784812	0.0498424	0.435481	0.0206732	0.746475	0.0200509	0.753857
joint14	WristRight	Y	StandardDeviation	-0.0571439	0.371182	0.0802545	0.208779	0.193587	0.00224322	-0.196568	0.00190942	-0.00305151	0.961943	-0.102039	0.109664	0.100422	0.115435	-0.0192393	0.763519	-0.0580996	0.363221	-0.0707435	0.268048	0.00090232	0.988743	0.0527335	0.409291	0.0705793	0.269163	-0.0129338	0.839722	-0.0223328	0.726901	0.00704536	0.912278	-0.0356472	0.577134
joint14	WristRight	Y	Skewness	-0.0810923	0.204051	0.0027205	0.966069	0.0418171	0.513009	0.116808	0.0668411	-0.060756	0.34166	0.0281481	0.659774	-0.0641776	0.315114	0.254451	5.22105e-05	0.0662475	0.299727	-0.0510444	0.424477	-0.136786	0.0316375	-0.0718609	0.260543	-0.0236648	0.711317	-3.15992e-05	0.999606	0.00218189	0.972784	-0.0356242	0.577381	-0.00782557	0.902609
joint14	WristRight	Y	Kurtosis	-0.192622	0.0023622	-0.163544	0.0100353	0.00248003	0.969067	0.0869482	0.173151	-0.134951	0.0340171	0.0238632	0.709007	-0.0179526	0.778911	0.297774	1.89161e-06	-0.0184504	0.772945	0.111487	0.0803395	-0.0846537	0.184816	-0.112738	0.0769829	0.0630793	0.323484	0.031724	0.619769	-0.0252284	0.693177	-0.0170332	0.789962	-0.025213	0.693355
joint14	WristRight	Z	Mean	0.379564	6.94247e-10	0.076144	0.233121	-0.175852	0.00558249	0.313739	4.81737e-07	-0.164713	0.00950654	0.0230356	0.718665	-0.164131	0.00976659	0.00502079	0.937424	0.0659538	0.301879	-0.0323466	0.612912	-0.116117	0.0684814	0.0986608	0.121987	0.0216484	0.734952	-0.0554531	0.385525	-0.0203456	0.750358	0.018104	0.777096	-0.0161733	0.800338
joint14	WristRight	Z	StandardDeviation	0.378831	7.53114e-10	0.14322	0.0243804	-0.02222	0.728226	0.193863	0.00221016	0.0137414	0.829863	-0.0951546	0.13589	-0.0255877	0.689032	-0.0847933	0.184091	-0.0170152	0.79018	-0.129147	0.0425701	-0.000802537	0.989988	-0.00481861	0.939939	-0.0984726	0.122704	-0.0225795	0.724006	-0.00082722	0.98968	-0.00600039	0.925247	-0.00563823	0.929747
joint14	WristRight	Z	Skewness	0.0214419	0.737387	-0.0266968	0.676299	0.469973	5.63275e-15	0.00116638	0.985449	-0.0714881	0.263031	-0.181529	0.00420587	-0.0981483	0.123948	0.0884549	0.165794	0.0441866	0.489401	0.105812	0.0970758	0.0319642	0.61712	-0.130039	0.0411475	0.0616275	0.334767	-0.0145733	0.819733	0.0987306	0.121722	-0.0199125	0.755502	-0.00123453	0.984599
joint14	WristRight	Z	Kurtosis	-0.320778	2.56829e-07	-0.0398761	0.532778	-0.111609	0.0800052	-0.0533852	0.403518	0.0616038	0.334953	0.170063	0.00739021	0.0360033	0.573334	-0.0488761	0.444445	0.0745751	0.242919	-0.0155966	0.807315	-0.0610151	0.339601	0.0184677	0.772738	0.0783531	0.219801	-0.0345153	0.589294	0.040806	0.523259	0.0351912	0.582019	-0.0246532	0.699831
